# Supplementary material for: Effect of preoperative radiotherapy on the prognosis of patients with stage cTxN0M0 esophageal squamous cell carcinoma: propensity score matching analysis based on SEER database
Source: Front Surg. 2023 Mar 21;10:1052932. doi: 10.3389/fsurg.2023.1052932 (PMC10070869; doi:10.3389/fsurg.2023.1052932)
Supplement: Supplementary file 1 [file Table1.xlsx]

## Sheet: all
Patient ID	Race recode (W, B, AI, API)	Age at diagnosis	Race/ethnicity	Year of birth	Month of diagnosis	Race recode (White, Black, Other)	Sex(female=0,male=1)	Year of diagnosis	Site recode ICD-O-3/WHO 2008	Lymphoma subtype recode/WHO 2008	TNM 7/CS v0204+ Schema	CS Schema - AJCC 6th Edition	Primary Site - labeled	Primary Site	Histologic Type ICD-O-3	Grade	Diagnostic Confirmation	ICD-O-3 Hist/behav, malignant	SEER Combined Summary Stage 2000 (2004+)	Summary stage 2000 (1998+)	Derived AJCC Stage Group, 7th ed (2010-2015)	Derived AJCC T, 7th ed (2010-2015)	Derived AJCC N, 7th ed (2010-2015)	Derived AJCC M, 7th ed (2010-2015)	Derived AJCC Stage Group, 6th ed (2004-2015)	Breast - Adjusted AJCC 6th Stage (1988-2015)	Derived AJCC T, 6th ed (2004-2015)	Derived AJCC N, 6th ed (2004-2015)	Derived AJCC M, 6th ed (2004-2015)	RX Summ--Surg Prim Site (1998+)	RX Summ--Scope Reg LN Sur (2003+)	Radiation sequence with surgery	Reason no cancer-directed surgery	Radiation recode	Chemotherapy recode (yes, no/unk)	Scope of reg lymph nd surg (1998-2002)	RX Summ--Reg LN Examined (1998-2002)	Tumor Size Summary (2016+)	Regional nodes examined (1988+)	Regional nodes positive (1988+)	CS tumor size (2004-2015)	CS extension (2004-2015)	CS lymph nodes (2004-2015)	CS mets at dx (2004-2015)	CS Tumor Size/Ext Eval (2004-2015)	CS Reg Node Eval (2004-2015)	CS Mets Eval (2004-2015)	SEER cause-specific death classification	SEER other cause of death classification
36380	White	76	White	1934	July	White	0	2011	Esophagus	Unclassified	Esophagus	Esophagus	C15.5-Lower third of esophagus	155	8070	Poorly differentiated; Grade III	Positive histology	8070/3: Squamous cell carcinoma, NOS	Regional lymph nodes involved only	Regional	IIB	T1b	N1	M0	IIB	Blank(s)	T1	N1	M0	40	4 or more regional lymph nodes removed	No radiation and/or cancer-directed surgery	Surgery performed	None/Unknown	No/Unknown	Blank(s)	Blank(s)	Blank(s)	4	1	4	160	100	0	3	3	0	N/A not first tumor	N/A not first tumor
53617	White	78	White	1928	November	White	0	2006	Esophagus	Unclassified	Esophagus	Esophagus	C15.4-Middle third of esophagus	154	8070	Unknown	Positive histology	8070/3: Squamous cell carcinoma, NOS	Distant site(s)/node(s) involved	Distant	Blank(s)	Blank(s)	Blank(s)	Blank(s)	III	Blank(s)	T4	N0	M0	22	None	No radiation and/or cancer-directed surgery	Surgery performed	None/Unknown	No/Unknown	Blank(s)	Blank(s)	Blank(s)	0	98	999	800	0	0	1	0	0	N/A not first tumor	N/A not first tumor
681622	White	79	White	1924	April	White	0	2004	Esophagus	Unclassified	Esophagus	Esophagus	C15.4-Middle third of esophagus	154	8070	Moderately differentiated; Grade II	Positive histology	8070/3: Squamous cell carcinoma, NOS	Localized only	Localized	Blank(s)	Blank(s)	Blank(s)	Blank(s)	IIA	Blank(s)	T2	N0	M0	40	1 to 3 regional lymph nodes removed	No radiation and/or cancer-directed surgery	Surgery performed	None/Unknown	No/Unknown	Blank(s)	Blank(s)	Blank(s)	3	0	13	200	0	0	3	3	0	N/A not first tumor	N/A not first tumor
1195686	Black	76	Black	1936	January	Black	1	2013	Esophagus	Unclassified	Esophagus	Esophagus	C15.3-Upper third of esophagus	153	8070	Poorly differentiated; Grade III	Positive histology	8070/3: Squamous cell carcinoma, NOS	Localized only	Localized	IB	T1b	N0	M0	I	Blank(s)	T1	N0	M0	20	None	No radiation and/or cancer-directed surgery	Surgery performed	None/Unknown	No/Unknown	Blank(s)	Blank(s)	Blank(s)	0	98	5	160	0	0	3	0	0	N/A not first tumor	N/A not first tumor
1198556	White	55	White	1957	February	White	0	2013	Esophagus	Unclassified	Esophagus	Esophagus	C15.5-Lower third of esophagus	155	8070	Unknown	Positive histology	8070/3: Squamous cell carcinoma, NOS	Localized only	Localized	IA	T1b	N0	M0	I	Blank(s)	T1	N0	M0	53	Sentinel node biopsy and lym nd removed same/unstated time	Radiation prior to surgery	Surgery performed	Beam radiation	Yes	Blank(s)	Blank(s)	Blank(s)	95	0	50	160	0	0	5	5	0	N/A not first tumor	N/A not first tumor
1264160	Black	53	Black	1961	October	Black	0	2014	Esophagus	Unclassified	Esophagus	Esophagus	C15.4-Middle third of esophagus	154	8070	Well differentiated; Grade I	Positive histology	8070/3: Squamous cell carcinoma, NOS	Regional by both direct extension and lymph node involvement	Regional	IIIA	T3	N1	M0	III	Blank(s)	T3	N1	M0	30	4 or more regional lymph nodes removed	Radiation prior to surgery	Surgery performed	Beam radiation	Yes	Blank(s)	Blank(s)	Blank(s)	24	0	40	400	100	0	5	5	0	N/A not first tumor	N/A not first tumor
1270098	White	54	White	1955	August	White	0	2010	Esophagus	Unclassified	Esophagus	Esophagus	C15.5-Lower third of esophagus	155	8070	Moderately differentiated; Grade II	Positive histology	8070/3: Squamous cell carcinoma, NOS	Regional by direct extension only	Regional	IIA	T3	N0	M0	IIA	Blank(s)	T3	N0	M0	53	4 or more regional lymph nodes removed	No radiation and/or cancer-directed surgery	Surgery performed	None/Unknown	No/Unknown	Blank(s)	Blank(s)	Blank(s)	23	0	27	400	0	0	3	3	0	N/A not first tumor	N/A not first tumor
1702643	Black	90	Black	1916	June	Black	0	2006	Esophagus	Unclassified	Esophagus	Esophagus	C15.4-Middle third of esophagus	154	8071	Moderately differentiated; Grade II	Positive histology	8071/3: Squamous cell carcinoma, keratinizing, NOS	Localized only	Localized	Blank(s)	Blank(s)	Blank(s)	Blank(s)	I	Blank(s)	T1	N0	M0	27	None	Radiation after surgery	Surgery performed	Beam radiation	No/Unknown	Blank(s)	Blank(s)	Blank(s)	0	98	10	300	0	0	3	1	0	N/A not first tumor	N/A not first tumor
1801565	Black	63	Black	1943	August	Black	1	2006	Esophagus	Unclassified	Esophagus	Esophagus	C15.5-Lower third of esophagus	155	8070	Poorly differentiated; Grade III	Positive histology	8070/3: Squamous cell carcinoma, NOS	Localized only	Localized	Blank(s)	Blank(s)	Blank(s)	Blank(s)	I	Blank(s)	T1	N0	M0	30	4 or more regional lymph nodes removed	No radiation and/or cancer-directed surgery	Surgery performed	None/Unknown	No/Unknown	Blank(s)	Blank(s)	Blank(s)	17	0	21	160	0	0	3	3	0	N/A not first tumor	N/A not first tumor
1829311	White	60	White	1948	March	White	1	2009	Esophagus	Unclassified	Esophagus	Esophagus	C15.5-Lower third of esophagus	155	8070	Moderately differentiated; Grade II	Positive histology	8070/3: Squamous cell carcinoma, NOS	Regional by direct extension only	Regional	Blank(s)	Blank(s)	Blank(s)	Blank(s)	IIA	Blank(s)	T3	N0	M0	53	4 or more regional lymph nodes removed	No radiation and/or cancer-directed surgery	Surgery performed	None/Unknown	No/Unknown	Blank(s)	Blank(s)	Blank(s)	6	0	17	400	0	0	3	3	0	N/A not first tumor	N/A not first tumor
1831192	White	82	White	1922	November	White	1	2004	Esophagus	Unclassified	Esophagus	Esophagus	C15.5-Lower third of esophagus	155	8083	Poorly differentiated; Grade III	Positive histology	8083/3: Basaloid squamous cell carcinoma	Regional by both direct extension and lymph node involvement	Regional	Blank(s)	Blank(s)	Blank(s)	Blank(s)	III	Blank(s)	T3	N1	M0	53	4 or more regional lymph nodes removed	No radiation and/or cancer-directed surgery	Surgery performed	None/Unknown	No/Unknown	Blank(s)	Blank(s)	Blank(s)	18	5	40	400	100	0	3	3	0	N/A not first tumor	N/A not first tumor
2270920	Black	84	Black	1928	December	Black	1	2012	Esophagus	Unclassified	Esophagus	Esophagus	C15.4-Middle third of esophagus	154	8070	Moderately differentiated; Grade II	Positive histology	8070/3: Squamous cell carcinoma, NOS	Localized only	Localized	IB	T1b	N0	M0	I	Blank(s)	T1	N0	M0	27	None	No radiation and/or cancer-directed surgery	Surgery performed	None/Unknown	No/Unknown	Blank(s)	Blank(s)	Blank(s)	0	98	25	160	0	0	3	0	0	N/A not first tumor	N/A not first tumor
2288015	White	74	White	1932	May	White	0	2007	Esophagus	Unclassified	Esophagus	Esophagus	C15.4-Middle third of esophagus	154	8070	Moderately differentiated; Grade II	Positive histology	8070/3: Squamous cell carcinoma, NOS	Localized only	Localized	Blank(s)	Blank(s)	Blank(s)	Blank(s)	I	Blank(s)	T1	N0	M0	27	None	Radiation after surgery	Surgery performed	Beam radiation	Yes	Blank(s)	Blank(s)	Blank(s)	0	98	999	160	0	0	3	0	0	N/A not first tumor	N/A not first tumor
2288729	White	74	White	1942	December	White	1	2016	Esophagus	Unclassified	Esophagus	Esophagus	C15.4-Middle third of esophagus	154	8070	Poorly differentiated; Grade III	Positive histology	8070/3: Squamous cell carcinoma, NOS	Localized only	Localized	Blank(s)	Blank(s)	Blank(s)	Blank(s)	Blank(s)	Blank(s)	Blank(s)	Blank(s)	Blank(s)	20	None	No radiation and/or cancer-directed surgery	Surgery performed	None/Unknown	No/Unknown	Blank(s)	Blank(s)	40	0	98	Blank(s)	Blank(s)	Blank(s)	Blank(s)	Blank(s)	Blank(s)	Blank(s)	N/A not first tumor	N/A not first tumor
2318989	White	70	White	1941	October	White	1	2011	Esophagus	Unclassified	Esophagus	Esophagus	C15.1-Thoracic esophagus	151	8070	Moderately differentiated; Grade II	Positive histology	8070/3: Squamous cell carcinoma, NOS	Localized only	Localized	IB	T1b	N0	M0	I	Blank(s)	T1	N0	M0	30	4 or more regional lymph nodes removed	No radiation and/or cancer-directed surgery	Surgery performed	None/Unknown	No/Unknown	Blank(s)	Blank(s)	Blank(s)	23	0	7	160	0	0	3	3	0	N/A not first tumor	N/A not first tumor
2330670	White	74	White	1935	January	White	0	2010	Esophagus	Unclassified	Esophagus	Esophagus	C15.5-Lower third of esophagus	155	8070	Poorly differentiated; Grade III	Positive histology	8070/3: Squamous cell carcinoma, NOS	Regional by direct extension only	Regional	IIA	T3	N0	M0	IIA	Blank(s)	T3	N0	M0	52	4 or more regional lymph nodes removed	Radiation prior to surgery	Surgery performed	Beam radiation	Yes	Blank(s)	Blank(s)	Blank(s)	0	98	70	400	0	0	1	0	0	N/A not first tumor	N/A not first tumor
2358522	White	68	White	1945	March	White	0	2014	Esophagus	Unclassified	Esophagus	Esophagus	C15.1-Thoracic esophagus	151	8070	Poorly differentiated; Grade III	Positive histology	8070/3: Squamous cell carcinoma, NOS	Regional by both direct extension and lymph node involvement	Regional	IIIA	T3	N1	M0	III	Blank(s)	T3	N1	M0	52	4 or more regional lymph nodes removed	No radiation and/or cancer-directed surgery	Surgery performed	None/Unknown	Yes	Blank(s)	Blank(s)	Blank(s)	16	0	70	450	100	0	5	5	0	N/A not first tumor	N/A not first tumor
2379003	Black	70	Black	1943	February	Black	1	2014	Esophagus	Unclassified	Esophagus	Esophagus	C15.1-Thoracic esophagus	151	8070	Well differentiated; Grade I	Positive histology	8070/3: Squamous cell carcinoma, NOS	Localized only	Localized	IA	T1b	N0	M0	I	Blank(s)	T1	N0	M0	30	4 or more regional lymph nodes removed	Radiation prior to surgery	Surgery performed	Beam radiation	Yes	Blank(s)	Blank(s)	Blank(s)	29	0	20	160	0	0	5	3	0	N/A not first tumor	N/A not first tumor
2386240	White	52	White	1960	July	White	1	2012	Esophagus	Unclassified	Esophagus	Esophagus	C15.5-Lower third of esophagus	155	8070	Well differentiated; Grade I	Positive histology	8070/3: Squamous cell carcinoma, NOS	Localized only	Localized	IA	T1b	N0	M0	I	Blank(s)	T1	N0	M0	30	4 or more regional lymph nodes removed	No radiation and/or cancer-directed surgery	Surgery performed	None/Unknown	No/Unknown	Blank(s)	Blank(s)	Blank(s)	5	0	8	160	0	0	3	3	0	N/A not first tumor	N/A not first tumor
2396220	White	65	White	1947	June	White	1	2012	Esophagus	Unclassified	Esophagus	Esophagus	C15.3-Upper third of esophagus	153	8070	Moderately differentiated; Grade II	Positive histology	8070/3: Squamous cell carcinoma, NOS	Localized only	Localized	IB	T1b	N0	M0	I	Blank(s)	T1	N0	M0	30	4 or more regional lymph nodes removed	No radiation and/or cancer-directed surgery	Surgery performed	None/Unknown	No/Unknown	Blank(s)	Blank(s)	Blank(s)	4	0	27	160	0	0	3	3	0	N/A not first tumor	N/A not first tumor
2398807	White	80	White	1926	April	White	0	2007	Esophagus	Unclassified	Esophagus	Esophagus	C15.5-Lower third of esophagus	155	8070	Poorly differentiated; Grade III	Positive histology	8070/3: Squamous cell carcinoma, NOS	Regional by both direct extension and lymph node involvement	Regional	Blank(s)	Blank(s)	Blank(s)	Blank(s)	III	Blank(s)	T3	N1	M0	53	4 or more regional lymph nodes removed	No radiation and/or cancer-directed surgery	Surgery performed	None/Unknown	No/Unknown	Blank(s)	Blank(s)	Blank(s)	15	12	50	400	100	0	3	3	0	N/A not first tumor	N/A not first tumor
2419995	White	68	White	1942	August	White	0	2011	Esophagus	Unclassified	Esophagus	Esophagus	C15.4-Middle third of esophagus	154	8074	Moderately differentiated; Grade II	Positive histology	8074/3: Squamous cell carcinoma, spindle cell	Localized only	Localized	IB	T1a	N0	M0	I	Blank(s)	T1	N0	M0	53	4 or more regional lymph nodes removed	No radiation and/or cancer-directed surgery	Surgery performed	None/Unknown	No/Unknown	Blank(s)	Blank(s)	Blank(s)	95	0	41	120	0	0	3	3	0	N/A not first tumor	N/A not first tumor
2869086	White	73	White	1937	September	White	1	2011	Esophagus	Unclassified	Esophagus	Esophagus	C15.1-Thoracic esophagus	151	8071	Well differentiated; Grade I	Positive histology	8071/3: Squamous cell carcinoma, keratinizing, NOS	Localized only	Localized	IA	T1NOS	N0	M0	I	Blank(s)	T1	N0	M0	40	1 to 3 regional lymph nodes removed	Radiation prior to surgery	Surgery performed	Beam radiation	Yes	Blank(s)	Blank(s)	Blank(s)	1	0	999	300	0	0	6	6	0	N/A not first tumor	N/A not first tumor
2913747	White	63	White	1950	November	White	1	2013	Esophagus	Unclassified	Esophagus	Esophagus	C15.4-Middle third of esophagus	154	8070	Well differentiated; Grade I	Positive histology	8070/3: Squamous cell carcinoma, NOS	Regional by both direct extension and lymph node involvement	Regional	IIIA	T3	N1	M0	III	Blank(s)	T3	N1	M0	52	4 or more regional lymph nodes removed	Radiation prior to surgery	Surgery performed	Beam radiation	Yes	Blank(s)	Blank(s)	Blank(s)	37	0	40	450	100	0	5	5	0	N/A not first tumor	N/A not first tumor
2933797	Black	72	Black	1932	January	Black	1	2004	Esophagus	Unclassified	Esophagus	Esophagus	C15.3-Upper third of esophagus	153	8070	Poorly differentiated; Grade III	Positive histology	8070/3: Squamous cell carcinoma, NOS	Localized only	Localized	Blank(s)	Blank(s)	Blank(s)	Blank(s)	I	Blank(s)	T1	N0	M0	30	4 or more regional lymph nodes removed	No radiation and/or cancer-directed surgery	Surgery performed	None/Unknown	No/Unknown	Blank(s)	Blank(s)	Blank(s)	6	0	15	160	0	0	3	3	0	N/A not first tumor	N/A not first tumor
2939937	White	67	White	1937	March	White	1	2004	Esophagus	Unclassified	Esophagus	Esophagus	C15.1-Thoracic esophagus	151	8073	Undifferentiated; anaplastic; Grade IV	Positive histology	8073/3: Squamous cell carcinoma, small cell, nonkeratinizing	Localized only	Localized	Blank(s)	Blank(s)	Blank(s)	Blank(s)	I	Blank(s)	T1	N0	M0	50	1 to 3 regional lymph nodes removed	No radiation and/or cancer-directed surgery	Surgery performed	None/Unknown	No/Unknown	Blank(s)	Blank(s)	Blank(s)	3	0	45	110	0	0	3	3	1	N/A not first tumor	N/A not first tumor
2941965	White	75	White	1928	April	White	1	2004	Esophagus	Unclassified	Esophagus	Esophagus	C15.3-Upper third of esophagus	153	8071	Moderately differentiated; Grade II	Positive histology	8071/3: Squamous cell carcinoma, keratinizing, NOS	Regional by direct extension only	Regional	Blank(s)	Blank(s)	Blank(s)	Blank(s)	IIA	Blank(s)	T3	N0	M0	50	1 to 3 regional lymph nodes removed	No radiation and/or cancer-directed surgery	Surgery performed	None/Unknown	No/Unknown	Blank(s)	Blank(s)	Blank(s)	2	0	30	400	0	0	3	3	0	Dead (attributable to this cancer dx)	Alive or dead due to cancer
2956887	White	65	White	1938	July	White	0	2004	Esophagus	Unclassified	Esophagus	Esophagus	C15.4-Middle third of esophagus	154	8070	Poorly differentiated; Grade III	Positive histology	8070/3: Squamous cell carcinoma, NOS	Regional by direct extension only	Regional	Blank(s)	Blank(s)	Blank(s)	Blank(s)	IIA	Blank(s)	T3	N0	M0	30	4 or more regional lymph nodes removed	No radiation and/or cancer-directed surgery	Surgery performed	None/Unknown	No/Unknown	Blank(s)	Blank(s)	Blank(s)	9	0	50	400	0	0	3	3	0	Dead (attributable to this cancer dx)	Alive or dead due to cancer
2961801	White	47	White	1956	February	White	1	2004	Esophagus	Unclassified	Esophagus	Esophagus	C15.5-Lower third of esophagus	155	8070	Poorly differentiated; Grade III	Positive histology	8070/3: Squamous cell carcinoma, NOS	Localized only	Localized	Blank(s)	Blank(s)	Blank(s)	Blank(s)	I	Blank(s)	T1	N0	M0	52	4 or more regional lymph nodes removed	Radiation prior to surgery	Surgery performed	Beam radiation	Yes	Blank(s)	Blank(s)	Blank(s)	18	0	60	300	0	0	5	6	0	Alive or dead of other cause	Alive or dead due to cancer
2964949	White	74	White	1929	March	White	0	2004	Esophagus	Unclassified	Esophagus	Esophagus	C15.3-Upper third of esophagus	153	8070	Moderately differentiated; Grade II	Positive histology	8070/3: Squamous cell carcinoma, NOS	Localized only	Localized	Blank(s)	Blank(s)	Blank(s)	Blank(s)	I	Blank(s)	T1	N0	M0	53	4 or more regional lymph nodes removed	No radiation and/or cancer-directed surgery	Surgery performed	None/Unknown	No/Unknown	Blank(s)	Blank(s)	Blank(s)	4	0	1	160	0	0	3	3	0	Dead (attributable to this cancer dx)	Alive or dead due to cancer
2975898	White	56	White	1948	July	White	1	2004	Esophagus	Unclassified	Esophagus	Esophagus	C15.4-Middle third of esophagus	154	8083	Poorly differentiated; Grade III	Positive histology	8083/3: Basaloid squamous cell carcinoma	Regional by both direct extension and lymph node involvement	Regional	Blank(s)	Blank(s)	Blank(s)	Blank(s)	III	Blank(s)	T4	N1	M0	40	1 to 3 regional lymph nodes removed	No radiation and/or cancer-directed surgery	Surgery performed	None/Unknown	Yes	Blank(s)	Blank(s)	Blank(s)	1	1	100	600	100	0	3	1	0	Dead (attributable to this cancer dx)	Alive or dead due to cancer
2977549	White	76	White	1927	April	White	1	2004	Esophagus	Unclassified	Esophagus	Esophagus	C15.5-Lower third of esophagus	155	8070	Poorly differentiated; Grade III	Positive histology	8070/3: Squamous cell carcinoma, NOS	Regional by direct extension only	Regional	Blank(s)	Blank(s)	Blank(s)	Blank(s)	IIA	Blank(s)	T3	N0	M0	40	None	No radiation and/or cancer-directed surgery	Surgery performed	None/Unknown	No/Unknown	Blank(s)	Blank(s)	Blank(s)	0	98	45	400	0	0	3	0	0	Dead (attributable to this cancer dx)	Alive or dead due to cancer
2979016	White	79	White	1924	September	White	1	2004	Esophagus	Unclassified	Esophagus	Esophagus	C15.5-Lower third of esophagus	155	8070	Moderately differentiated; Grade II	Positive histology	8070/3: Squamous cell carcinoma, NOS	Regional by both direct extension and lymph node involvement	Regional	Blank(s)	Blank(s)	Blank(s)	Blank(s)	III	Blank(s)	T4	N1	M0	40	4 or more regional lymph nodes removed	No radiation and/or cancer-directed surgery	Surgery performed	None/Unknown	No/Unknown	Blank(s)	Blank(s)	Blank(s)	36	8	999	600	100	0	3	3	0	Dead (attributable to this cancer dx)	Alive or dead due to cancer
2989256	Black	77	Black	1927	September	Black	0	2004	Esophagus	Unclassified	Esophagus	Esophagus	C15.4-Middle third of esophagus	154	8070	Moderately differentiated; Grade II	Positive histology	8070/3: Squamous cell carcinoma, NOS	Regional by direct extension only	Regional	Blank(s)	Blank(s)	Blank(s)	Blank(s)	IIA	Blank(s)	T3	N0	M0	40	4 or more regional lymph nodes removed	No radiation and/or cancer-directed surgery	Surgery performed	None/Unknown	No/Unknown	Blank(s)	Blank(s)	Blank(s)	10	0	48	400	0	0	3	3	0	Dead (attributable to this cancer dx)	Alive or dead due to cancer
2989863	White	70	White	1935	April	White	1	2005	Esophagus	Unclassified	Esophagus	Esophagus	C15.9-Esophagus, NOS	159	8070	Moderately differentiated; Grade II	Positive histology	8070/3: Squamous cell carcinoma, NOS	Localized only	Localized	Blank(s)	Blank(s)	Blank(s)	Blank(s)	IIA	Blank(s)	T2	N0	M0	52	None	No radiation and/or cancer-directed surgery	Surgery performed	None/Unknown	No/Unknown	Blank(s)	Blank(s)	Blank(s)	0	98	8	200	0	0	3	0	0	N/A not first tumor	N/A not first tumor
3405522	Asian or Pacific Islander	83	Chinese	1921	May	Other (American Indian/AK Native, Asian/Pacific Islander)	1	2005	Esophagus	Unclassified	Esophagus	Esophagus	C15.5-Lower third of esophagus	155	8070	Moderately differentiated; Grade II	Positive histology	8070/3: Squamous cell carcinoma, NOS	Localized only	Localized	Blank(s)	Blank(s)	Blank(s)	Blank(s)	I	Blank(s)	T1	N0	M0	30	4 or more regional lymph nodes removed	No radiation and/or cancer-directed surgery	Surgery performed	None/Unknown	No/Unknown	Blank(s)	Blank(s)	Blank(s)	8	0	9	160	0	0	3	3	0	Alive or dead of other cause	Dead (attributable to causes other than this cancer dx)
3406305	Asian or Pacific Islander	72	Chinese	1933	May	Other (American Indian/AK Native, Asian/Pacific Islander)	1	2005	Esophagus	Unclassified	Esophagus	Esophagus	C15.3-Upper third of esophagus	153	8070	Poorly differentiated; Grade III	Positive histology	8070/3: Squamous cell carcinoma, NOS	Localized only	Localized	Blank(s)	Blank(s)	Blank(s)	Blank(s)	I	Blank(s)	T1	N0	M0	27	None	Radiation after surgery	Surgery performed	Beam radiation	Yes	Blank(s)	Blank(s)	Blank(s)	0	98	30	160	0	0	3	1	1	Dead (missing/unknown COD)	Dead (missing/unknown COD)
3408529	Black	60	Black	1953	April	Black	1	2014	Esophagus	Unclassified	Esophagus	Esophagus	C15.5-Lower third of esophagus	155	8070	Moderately differentiated; Grade II	Positive histology	8070/3: Squamous cell carcinoma, NOS	Regional by both direct extension and lymph node involvement	Regional	IIIA	T3	N1	M0	III	Blank(s)	T3	N1	M0	53	4 or more regional lymph nodes removed	No radiation and/or cancer-directed surgery	Surgery performed	None/Unknown	No/Unknown	Blank(s)	Blank(s)	Blank(s)	5	1	40	400	500	0	3	3	0	N/A not first tumor	N/A not first tumor
3418294	Asian or Pacific Islander	43	Fiji Islander (1991+)	1962	December	Other (American Indian/AK Native, Asian/Pacific Islander)	0	2005	Esophagus	Unclassified	Esophagus	Esophagus	C15.4-Middle third of esophagus	154	8070	Unknown	Positive histology	8070/3: Squamous cell carcinoma, NOS	Localized only	Localized	Blank(s)	Blank(s)	Blank(s)	Blank(s)	I	Blank(s)	T1	N0	M0	50	4 or more regional lymph nodes removed	Radiation prior to surgery	Surgery performed	Beam radiation	Yes	Blank(s)	Blank(s)	Blank(s)	7	0	999	300	0	0	5	6	0	Alive or dead of other cause	Alive or dead due to cancer
3420269	Asian or Pacific Islander	48	Chinese	1957	November	Other (American Indian/AK Native, Asian/Pacific Islander)	1	2005	Esophagus	Unclassified	Esophagus	Esophagus	C15.5-Lower third of esophagus	155	8070	Moderately differentiated; Grade II	Positive histology	8070/3: Squamous cell carcinoma, NOS	Regional by both direct extension and lymph node involvement	Regional	Blank(s)	Blank(s)	Blank(s)	Blank(s)	III	Blank(s)	T3	N1	M0	53	4 or more regional lymph nodes removed	Radiation after surgery	Surgery performed	Beam radiation	Yes	Blank(s)	Blank(s)	Blank(s)	12	3	40	400	100	0	3	3	0	Alive or dead of other cause	Alive or dead due to cancer
3422004	White	81	White	1924	August	White	0	2006	Esophagus	Unclassified	Esophagus	Esophagus	C15.5-Lower third of esophagus	155	8070	Poorly differentiated; Grade III	Positive histology	8070/3: Squamous cell carcinoma, NOS	Distant site(s)/node(s) involved	Distant	Blank(s)	Blank(s)	Blank(s)	Blank(s)	III	Blank(s)	T3	N1	M0	52	4 or more regional lymph nodes removed	No radiation and/or cancer-directed surgery	Surgery performed	None/Unknown	No/Unknown	Blank(s)	Blank(s)	Blank(s)	21	9	20	400	305	0	3	3	0	N/A not first tumor	N/A not first tumor
3426814	White	61	White	1944	November	White	1	2005	Esophagus	Unclassified	Esophagus	Esophagus	C15.4-Middle third of esophagus	154	8070	Moderately differentiated; Grade II	Positive histology	8070/3: Squamous cell carcinoma, NOS	Regional by both direct extension and lymph node involvement	Regional	Blank(s)	Blank(s)	Blank(s)	Blank(s)	III	Blank(s)	T3	N1	M0	30	1 to 3 regional lymph nodes removed	No radiation and/or cancer-directed surgery	Surgery performed	None/Unknown	No/Unknown	Blank(s)	Blank(s)	Blank(s)	1	1	36	400	100	0	3	3	0	Dead (attributable to this cancer dx)	Alive or dead due to cancer
3432364	White	47	White	1959	February	White	1	2006	Esophagus	Unclassified	Esophagus	Esophagus	C15.9-Esophagus, NOS	159	8070	Moderately differentiated; Grade II	Positive histology	8070/3: Squamous cell carcinoma, NOS	Distant site(s)/node(s) involved	Distant	Blank(s)	Blank(s)	Blank(s)	Blank(s)	III	Blank(s)	T4	N1	M0	90	None	Radiation before and after surgery	Surgery performed	Beam radiation	Yes	Blank(s)	Blank(s)	Blank(s)	0	98	91	650	305	0	1	0	0	Dead (attributable to this cancer dx)	Alive or dead due to cancer
3432845	White	63	White	1940	March	White	1	2004	Esophagus	Unclassified	Esophagus	Esophagus	C15.4-Middle third of esophagus	154	8083	Poorly differentiated; Grade III	Positive histology	8083/3: Basaloid squamous cell carcinoma	Localized only	Localized	Blank(s)	Blank(s)	Blank(s)	Blank(s)	I	Blank(s)	T1	N0	M0	80	4 or more regional lymph nodes removed	No radiation and/or cancer-directed surgery	Surgery performed	None/Unknown	No/Unknown	Blank(s)	Blank(s)	Blank(s)	5	0	999	300	0	0	3	3	0	Dead (attributable to this cancer dx)	Alive or dead due to cancer
3442105	White	64	White	1942	July	White	1	2006	Esophagus	Unclassified	Esophagus	Esophagus	C15.1-Thoracic esophagus	151	8070	Poorly differentiated; Grade III	Positive histology	8070/3: Squamous cell carcinoma, NOS	Regional by direct extension only	Regional	Blank(s)	Blank(s)	Blank(s)	Blank(s)	IIA	Blank(s)	T3	N0	M0	30	1 to 3 regional lymph nodes removed	No radiation and/or cancer-directed surgery	Surgery performed	None/Unknown	No/Unknown	Blank(s)	Blank(s)	Blank(s)	2	0	999	400	0	0	3	3	0	Dead (attributable to this cancer dx)	Alive or dead due to cancer
3442794	White	54	White	1951	April	White	0	2006	Esophagus	Unclassified	Esophagus	Esophagus	C15.4-Middle third of esophagus	154	8070	Moderately differentiated; Grade II	Positive histology	8070/3: Squamous cell carcinoma, NOS	Regional by both direct extension and lymph node involvement	Regional	Blank(s)	Blank(s)	Blank(s)	Blank(s)	III	Blank(s)	T3	N1	M0	53	None	Radiation prior to surgery	Surgery performed	Beam radiation	Yes	Blank(s)	Blank(s)	Blank(s)	12	0	50	400	100	0	1	0	0	Alive or dead of other cause	Alive or dead due to cancer
3443561	White	70	White	1935	May	White	0	2006	Esophagus	Unclassified	Esophagus	Esophagus	C15.5-Lower third of esophagus	155	8070	Moderately differentiated; Grade II	Positive histology	8070/3: Squamous cell carcinoma, NOS	Localized only	Localized	Blank(s)	Blank(s)	Blank(s)	Blank(s)	I	Blank(s)	T1	N0	M0	50	4 or more regional lymph nodes removed	Radiation prior to surgery	Surgery performed	Beam radiation	Yes	Blank(s)	Blank(s)	Blank(s)	27	0	35	300	0	0	5	6	0	Alive or dead of other cause	Dead (attributable to causes other than this cancer dx)
3443569	White	50	White	1955	April	White	1	2006	Esophagus	Unclassified	Esophagus	Esophagus	C15.4-Middle third of esophagus	154	8070	Unknown	Positive histology	8070/3: Squamous cell carcinoma, NOS	Localized only	Localized	Blank(s)	Blank(s)	Blank(s)	Blank(s)	I	Blank(s)	T1	N0	M0	30	None	Radiation before and after surgery	Surgery performed	Beam radiation	Yes	Blank(s)	Blank(s)	Blank(s)	0	98	50	300	0	0	5	0	0	Dead (attributable to this cancer dx)	Alive or dead due to cancer
3443601	White	72	White	1933	August	White	0	2006	Esophagus	Unclassified	Esophagus	Esophagus	C15.4-Middle third of esophagus	154	8070	Moderately differentiated; Grade II	Positive histology	8070/3: Squamous cell carcinoma, NOS	Regional by both direct extension and lymph node involvement	Regional	Blank(s)	Blank(s)	Blank(s)	Blank(s)	III	Blank(s)	T3	N1	M0	53	4 or more regional lymph nodes removed	No radiation and/or cancer-directed surgery	Surgery performed	None/Unknown	No/Unknown	Blank(s)	Blank(s)	Blank(s)	9	5	30	400	100	0	3	3	0	Dead (attributable to this cancer dx)	Alive or dead due to cancer
3444697	Black	54	Black	1952	June	Black	1	2006	Esophagus	Unclassified	Esophagus	Esophagus	C15.4-Middle third of esophagus	154	8071	Moderately differentiated; Grade II	Positive histology	8071/3: Squamous cell carcinoma, keratinizing, NOS	Regional by direct extension only	Regional	Blank(s)	Blank(s)	Blank(s)	Blank(s)	IIA	Blank(s)	T3	N0	M0	30	1 to 3 regional lymph nodes removed	No radiation and/or cancer-directed surgery	Surgery performed	None/Unknown	No/Unknown	Blank(s)	Blank(s)	Blank(s)	3	0	15	400	0	0	3	3	0	Dead (attributable to this cancer dx)	Alive or dead due to cancer
3446626	Asian or Pacific Islander	62	Japanese	1944	February	Other (American Indian/AK Native, Asian/Pacific Islander)	0	2006	Esophagus	Unclassified	Esophagus	Esophagus	C15.5-Lower third of esophagus	155	8070	Moderately differentiated; Grade II	Positive histology	8070/3: Squamous cell carcinoma, NOS	Regional by both direct extension and lymph node involvement	Regional	Blank(s)	Blank(s)	Blank(s)	Blank(s)	III	Blank(s)	T3	N1	M0	50	4 or more regional lymph nodes removed	Radiation after surgery	Surgery performed	Beam radiation	Yes	Blank(s)	Blank(s)	Blank(s)	22	1	50	400	100	0	5	5	0	Alive or dead of other cause	Alive or dead due to cancer
3455291	White	81	White	1925	December	White	0	2006	Esophagus	Unclassified	Esophagus	Esophagus	C15.4-Middle third of esophagus	154	8070	Poorly differentiated; Grade III	Positive histology	8070/3: Squamous cell carcinoma, NOS	Localized only	Localized	Blank(s)	Blank(s)	Blank(s)	Blank(s)	I	Blank(s)	T1	N0	M0	52	1 to 3 regional lymph nodes removed	Radiation prior to surgery	Surgery performed	Beam radiation	Yes	Blank(s)	Blank(s)	Blank(s)	0	98	999	300	0	0	1	0	0	Alive or dead of other cause	Dead (attributable to causes other than this cancer dx)
3467660	White	74	White	1939	July	White	1	2013	Esophagus	Unclassified	Esophagus	Esophagus	C15.4-Middle third of esophagus	154	8083	Moderately differentiated; Grade II	Positive histology	8083/3: Basaloid squamous cell carcinoma	Localized only	Localized	IB	T1b	N0	M0	I	Blank(s)	T1	N0	M0	22	4 or more regional lymph nodes removed	No radiation and/or cancer-directed surgery	Surgery performed	None/Unknown	No/Unknown	Blank(s)	Blank(s)	Blank(s)	24	0	999	160	0	0	3	3	0	N/A not first tumor	N/A not first tumor
3467730	Black	41	Black	1965	March	Black	1	2007	Esophagus	Unclassified	Esophagus	Esophagus	C15.4-Middle third of esophagus	154	8070	Poorly differentiated; Grade III	Positive histology	8070/3: Squamous cell carcinoma, NOS	Regional by direct extension only	Regional	Blank(s)	Blank(s)	Blank(s)	Blank(s)	IIA	Blank(s)	T3	N0	M0	53	4 or more regional lymph nodes removed	Radiation prior to surgery	Surgery performed	Beam radiation	Yes	Blank(s)	Blank(s)	Blank(s)	26	0	38	400	0	0	6	6	0	Dead (attributable to this cancer dx)	Alive or dead due to cancer
3469854	White	56	White	1950	May	White	1	2007	Esophagus	Unclassified	Esophagus	Esophagus	C15.5-Lower third of esophagus	155	8070	Poorly differentiated; Grade III	Positive histology	8070/3: Squamous cell carcinoma, NOS	Regional by both direct extension and lymph node involvement	Regional	Blank(s)	Blank(s)	Blank(s)	Blank(s)	III	Blank(s)	T3	N1	M0	53	1 to 3 regional lymph nodes removed	No radiation and/or cancer-directed surgery	Surgery performed	None/Unknown	Yes	Blank(s)	Blank(s)	Blank(s)	8	7	40	400	100	0	3	3	0	Dead (attributable to this cancer dx)	Alive or dead due to cancer
3471822	Asian or Pacific Islander	71	Chinese	1935	May	Other (American Indian/AK Native, Asian/Pacific Islander)	1	2007	Esophagus	Unclassified	Esophagus	Esophagus	C15.4-Middle third of esophagus	154	8070	Moderately differentiated; Grade II	Positive histology	8070/3: Squamous cell carcinoma, NOS	Localized only	Localized	Blank(s)	Blank(s)	Blank(s)	Blank(s)	IIA	Blank(s)	T2	N0	M0	30	4 or more regional lymph nodes removed	No radiation and/or cancer-directed surgery	Surgery performed	None/Unknown	No/Unknown	Blank(s)	Blank(s)	Blank(s)	8	0	62	200	0	0	3	3	0	Dead (attributable to this cancer dx)	Alive or dead due to cancer
3472914	Asian or Pacific Islander	51	Asian Indian (2010+)	1955	May	Other (American Indian/AK Native, Asian/Pacific Islander)	1	2007	Esophagus	Unclassified	Esophagus	Esophagus	C15.4-Middle third of esophagus	154	8070	Moderately differentiated; Grade II	Positive histology	8070/3: Squamous cell carcinoma, NOS	Localized only	Localized	Blank(s)	Blank(s)	Blank(s)	Blank(s)	I	Blank(s)	T1	N0	M0	53	4 or more regional lymph nodes removed	Radiation before and after surgery	Surgery performed	Beam radiation	Yes	Blank(s)	Blank(s)	Blank(s)	6	0	999	100	0	0	5	6	0	Dead (attributable to this cancer dx)	Alive or dead due to cancer
3477336	Black	59	Black	1947	August	Black	1	2007	Esophagus	Unclassified	Esophagus	Esophagus	C15.4-Middle third of esophagus	154	8083	Poorly differentiated; Grade III	Positive histology	8083/3: Basaloid squamous cell carcinoma	Distant site(s)/node(s) involved	Distant	Blank(s)	Blank(s)	Blank(s)	Blank(s)	IIB	Blank(s)	T1	N1	M0	54	4 or more regional lymph nodes removed	No radiation and/or cancer-directed surgery	Surgery performed	None/Unknown	No/Unknown	Blank(s)	Blank(s)	Blank(s)	5	1	999	100	305	0	3	3	0	Dead (attributable to this cancer dx)	Alive or dead due to cancer
3479469	White	65	White	1942	April	White	1	2007	Esophagus	Unclassified	Esophagus	Esophagus	C15.5-Lower third of esophagus	155	8070	Unknown	Positive histology	8070/3: Squamous cell carcinoma, NOS	Regional lymph nodes involved only	Regional	Blank(s)	Blank(s)	Blank(s)	Blank(s)	IIB	Blank(s)	T2	N1	M0	53	1 to 3 regional lymph nodes removed	Radiation prior to surgery	Surgery performed	Beam radiation	Yes	Blank(s)	Blank(s)	Blank(s)	2	0	999	200	500	0	5	0	0	Alive or dead of other cause	Dead (attributable to causes other than this cancer dx)
3481495	Asian or Pacific Islander	76	Japanese	1931	July	Other (American Indian/AK Native, Asian/Pacific Islander)	0	2007	Esophagus	Unclassified	Esophagus	Esophagus	C15.4-Middle third of esophagus	154	8070	Moderately differentiated; Grade II	Positive histology	8070/3: Squamous cell carcinoma, NOS	Localized only	Localized	Blank(s)	Blank(s)	Blank(s)	Blank(s)	I	Blank(s)	T1	N0	M0	52	4 or more regional lymph nodes removed	Radiation prior to surgery	Surgery performed	Beam radiation	Yes	Blank(s)	Blank(s)	Blank(s)	4	0	999	300	0	0	6	6	0	Dead (attributable to this cancer dx)	Alive or dead due to cancer
3484923	White	58	White	1954	January	White	1	2013	Esophagus	Unclassified	Esophagus	Esophagus	C15.5-Lower third of esophagus	155	8070	Poorly differentiated; Grade III	Positive histology	8070/3: Squamous cell carcinoma, NOS	Regional by direct extension only	Regional	IIA	T3	N0	M0	IIA	Blank(s)	T3	N0	M0	53	4 or more regional lymph nodes removed	No radiation and/or cancer-directed surgery	Surgery performed	None/Unknown	No/Unknown	Blank(s)	Blank(s)	Blank(s)	7	0	64	400	0	0	3	0	0	N/A not first tumor	N/A not first tumor
3485285	White	41	White	1965	March	White	1	2007	Esophagus	Unclassified	Esophagus	Esophagus	C15.3-Upper third of esophagus	153	8070	Moderately differentiated; Grade II	Positive histology	8070/3: Squamous cell carcinoma, NOS	Regional lymph nodes involved only	Regional	Blank(s)	Blank(s)	Blank(s)	Blank(s)	IIB	Blank(s)	T2	N1	M0	51	4 or more regional lymph nodes removed	Radiation after surgery	Surgery performed	Beam radiation	No/Unknown	Blank(s)	Blank(s)	Blank(s)	32	2	30	200	100	0	3	3	0	N/A not first tumor	N/A not first tumor
3487006	Asian or Pacific Islander	68	Chinese	1939	September	Other (American Indian/AK Native, Asian/Pacific Islander)	1	2007	Esophagus	Unclassified	Esophagus	Esophagus	C15.5-Lower third of esophagus	155	8070	Poorly differentiated; Grade III	Positive histology	8070/3: Squamous cell carcinoma, NOS	Regional by both direct extension and lymph node involvement	Regional	Blank(s)	Blank(s)	Blank(s)	Blank(s)	III	Blank(s)	T3	N1	M0	40	4 or more regional lymph nodes removed	No radiation and/or cancer-directed surgery	Surgery performed	None/Unknown	No/Unknown	Blank(s)	Blank(s)	Blank(s)	14	9	45	400	100	0	3	3	0	Dead (attributable to this cancer dx)	Alive or dead due to cancer
3492971	Asian or Pacific Islander	50	Japanese	1957	June	Other (American Indian/AK Native, Asian/Pacific Islander)	1	2007	Esophagus	Unclassified	Esophagus	Esophagus	C15.8-Overlapping lesion of esophagus	158	8070	Poorly differentiated; Grade III	Positive histology	8070/3: Squamous cell carcinoma, NOS	Regional by both direct extension and lymph node involvement	Regional	Blank(s)	Blank(s)	Blank(s)	Blank(s)	III	Blank(s)	T3	N1	M0	40	4 or more regional lymph nodes removed	Radiation after surgery	Surgery performed	Beam radiation	Yes	Blank(s)	Blank(s)	Blank(s)	17	1	97	400	100	0	3	3	0	Dead (attributable to this cancer dx)	Alive or dead due to cancer
3499368	Black	78	Black	1929	May	Black	1	2007	Esophagus	Unclassified	Esophagus	Esophagus	C15.9-Esophagus, NOS	159	8070	Moderately differentiated; Grade II	Positive histology	8070/3: Squamous cell carcinoma, NOS	Regional by direct extension only	Regional	Blank(s)	Blank(s)	Blank(s)	Blank(s)	IIA	Blank(s)	T3	N0	M0	40	4 or more regional lymph nodes removed	Radiation after surgery	Surgery performed	Beam radiation	No/Unknown	Blank(s)	Blank(s)	Blank(s)	14	0	33	400	0	0	3	3	0	Dead (attributable to this cancer dx)	Alive or dead due to cancer
3499704	Asian or Pacific Islander	65	Chinese	1941	September	Other (American Indian/AK Native, Asian/Pacific Islander)	1	2007	Esophagus	Unclassified	Esophagus	Esophagus	C15.4-Middle third of esophagus	154	8074	Poorly differentiated; Grade III	Positive histology	8074/3: Squamous cell carcinoma, spindle cell	Regional lymph nodes involved only	Regional	Blank(s)	Blank(s)	Blank(s)	Blank(s)	IIB	Blank(s)	T2	N1	M0	50	4 or more regional lymph nodes removed	Radiation after surgery	Surgery performed	Beam radiation	Yes	Blank(s)	Blank(s)	Blank(s)	18	3	40	200	100	0	3	3	0	Dead (attributable to this cancer dx)	Alive or dead due to cancer
3500575	Asian or Pacific Islander	58	Chinese	1949	December	Other (American Indian/AK Native, Asian/Pacific Islander)	1	2007	Esophagus	Unclassified	Esophagus	Esophagus	C15.4-Middle third of esophagus	154	8070	Moderately differentiated; Grade II	Positive histology	8070/3: Squamous cell carcinoma, NOS	Regional by both direct extension and lymph node involvement	Regional	Blank(s)	Blank(s)	Blank(s)	Blank(s)	III	Blank(s)	T4	N1	M0	30	4 or more regional lymph nodes removed	Radiation prior to surgery	Surgery performed	Beam radiation	Yes	Blank(s)	Blank(s)	Blank(s)	15	2	7	600	100	0	5	6	0	Dead (attributable to this cancer dx)	Alive or dead due to cancer
3500661	Black	53	Black	1954	February	Black	1	2008	Esophagus	Unclassified	Esophagus	Esophagus	C15.5-Lower third of esophagus	155	8070	Moderately differentiated; Grade II	Positive histology	8070/3: Squamous cell carcinoma, NOS	Regional lymph nodes involved only	Regional	Blank(s)	Blank(s)	Blank(s)	Blank(s)	IIB	Blank(s)	T2	N1	M0	53	4 or more regional lymph nodes removed	Radiation prior to surgery	Surgery performed	Radiation, NOS method or source not specified	Yes	Blank(s)	Blank(s)	Blank(s)	4	1	50	200	100	0	5	5	0	Dead (attributable to this cancer dx)	Alive or dead due to cancer
3506679	White	80	White	1927	January	White	1	2008	Esophagus	Unclassified	Esophagus	Esophagus	C15.4-Middle third of esophagus	154	8070	Poorly differentiated; Grade III	Positive histology	8070/3: Squamous cell carcinoma, NOS	Regional by both direct extension and lymph node involvement	Regional	Blank(s)	Blank(s)	Blank(s)	Blank(s)	III	Blank(s)	T3	N1	M0	30	4 or more regional lymph nodes removed	No radiation and/or cancer-directed surgery	Surgery performed	None/Unknown	No/Unknown	Blank(s)	Blank(s)	Blank(s)	7	2	999	400	100	0	3	3	0	Dead (attributable to this cancer dx)	Alive or dead due to cancer
3508931	Asian or Pacific Islander	78	Chinese	1930	March	Other (American Indian/AK Native, Asian/Pacific Islander)	1	2008	Esophagus	Unclassified	Esophagus	Esophagus	C15.8-Overlapping lesion of esophagus	158	8070	Poorly differentiated; Grade III	Positive histology	8070/3: Squamous cell carcinoma, NOS	Regional by both direct extension and lymph node involvement	Regional	Blank(s)	Blank(s)	Blank(s)	Blank(s)	III	Blank(s)	T3	N1	M0	30	4 or more regional lymph nodes removed	No radiation and/or cancer-directed surgery	Surgery performed	None/Unknown	No/Unknown	Blank(s)	Blank(s)	Blank(s)	21	1	70	400	100	0	3	3	0	Dead (attributable to this cancer dx)	Alive or dead due to cancer
3514587	White	70	White	1939	May	White	1	2010	Esophagus	Unclassified	Esophagus	Esophagus	C15.4-Middle third of esophagus	154	8071	Well differentiated; Grade I	Positive histology	8071/3: Squamous cell carcinoma, keratinizing, NOS	Regional by both direct extension and lymph node involvement	Regional	IIIA	T3	N1	M0	III	Blank(s)	T3	N1	M0	53	1 to 3 regional lymph nodes removed	Radiation prior to surgery	Surgery performed	Beam radiation	Yes	Blank(s)	Blank(s)	Blank(s)	2	0	65	450	100	0	5	5	0	N/A not first tumor	N/A not first tumor
3515887	Asian or Pacific Islander	57	Chinese	1951	June	Other (American Indian/AK Native, Asian/Pacific Islander)	1	2008	Esophagus	Unclassified	Esophagus	Esophagus	C15.5-Lower third of esophagus	155	8070	Moderately differentiated; Grade II	Positive histology	8070/3: Squamous cell carcinoma, NOS	Regional lymph nodes involved only	Regional	Blank(s)	Blank(s)	Blank(s)	Blank(s)	IIB	Blank(s)	T2	N1	M0	54	1 to 3 regional lymph nodes removed	Radiation prior to surgery	Surgery performed	Beam radiation	Yes	Blank(s)	Blank(s)	Blank(s)	2	2	999	200	100	0	6	6	0	Alive or dead of other cause	Alive or dead due to cancer
3516171	Asian or Pacific Islander	67	Chinese	1940	June	Other (American Indian/AK Native, Asian/Pacific Islander)	0	2008	Esophagus	Unclassified	Esophagus	Esophagus	C15.5-Lower third of esophagus	155	8070	Poorly differentiated; Grade III	Positive histology	8070/3: Squamous cell carcinoma, NOS	Regional lymph nodes involved only	Regional	Blank(s)	Blank(s)	Blank(s)	Blank(s)	IIB	Blank(s)	T2	N1	M0	52	1 to 3 regional lymph nodes removed	No radiation and/or cancer-directed surgery	Surgery performed	None/Unknown	No/Unknown	Blank(s)	Blank(s)	Blank(s)	1	1	15	200	100	0	3	3	0	Alive or dead of other cause	Alive or dead due to cancer
3517465	Black	57	Black	1950	May	Black	0	2008	Esophagus	Unclassified	Esophagus	Esophagus	C15.4-Middle third of esophagus	154	8070	Poorly differentiated; Grade III	Positive histology	8070/3: Squamous cell carcinoma, NOS	Regional by direct extension only	Regional	Blank(s)	Blank(s)	Blank(s)	Blank(s)	III	Blank(s)	T4	N0	M0	30	None	Radiation after surgery	Surgery performed	Beam radiation	Yes	Blank(s)	Blank(s)	Blank(s)	0	98	999	600	0	0	3	0	0	Dead (attributable to this cancer dx)	Alive or dead due to cancer
3527052	White	82	White	1926	October	White	0	2008	Esophagus	Unclassified	Esophagus	Esophagus	C15.5-Lower third of esophagus	155	8070	Unknown	Positive histology	8070/3: Squamous cell carcinoma, NOS	Regional lymph nodes involved only	Regional	Blank(s)	Blank(s)	Blank(s)	Blank(s)	IIB	Blank(s)	T2	N1	M0	30	4 or more regional lymph nodes removed	Radiation prior to surgery	Surgery performed	Beam radiation	Yes	Blank(s)	Blank(s)	Blank(s)	7	1	40	200	500	0	5	6	0	N/A not first tumor	N/A not first tumor
3529903	White	61	White	1946	September	White	1	2008	Esophagus	Unclassified	Esophagus	Esophagus	C15.3-Upper third of esophagus	153	8051	Well differentiated; Grade I	Positive histology	8051/3: Verrucous carcinoma, NOS	Localized only	Localized	Blank(s)	Blank(s)	Blank(s)	Blank(s)	IIA	Blank(s)	T2	N0	M0	53	4 or more regional lymph nodes removed	No radiation and/or cancer-directed surgery	Surgery performed	None/Unknown	No/Unknown	Blank(s)	Blank(s)	Blank(s)	9	0	125	200	0	0	3	3	0	Alive or dead of other cause	Dead (attributable to causes other than this cancer dx)
3547867	White	98	White	1910	March	White	0	2009	Esophagus	Unclassified	Esophagus	Esophagus	C15.4-Middle third of esophagus	154	8070	Unknown	Positive histology	8070/3: Squamous cell carcinoma, NOS	Localized only	Localized	Blank(s)	Blank(s)	Blank(s)	Blank(s)	IIA	Blank(s)	T2	N0	M0	11	None	No radiation and/or cancer-directed surgery	Surgery performed	None/Unknown	No/Unknown	Blank(s)	Blank(s)	Blank(s)	0	98	999	200	0	0	1	0	0	Dead (attributable to this cancer dx)	Alive or dead due to cancer
3548532	White	54	White	1954	February	White	0	2009	Esophagus	Unclassified	Esophagus	Esophagus	C15.4-Middle third of esophagus	154	8070	Poorly differentiated; Grade III	Positive histology	8070/3: Squamous cell carcinoma, NOS	Regional by direct extension only	Regional	Blank(s)	Blank(s)	Blank(s)	Blank(s)	IIA	Blank(s)	T3	N0	M0	52	4 or more regional lymph nodes removed	Radiation prior to surgery	Surgery performed	Beam radiation	Yes	Blank(s)	Blank(s)	Blank(s)	1	0	46	400	0	0	5	6	0	Alive or dead of other cause	Alive or dead due to cancer
3550457	White	62	White	1946	May	White	1	2009	Esophagus	Unclassified	Esophagus	Esophagus	C15.4-Middle third of esophagus	154	8070	Poorly differentiated; Grade III	Positive histology	8070/3: Squamous cell carcinoma, NOS	Distant site(s)/node(s) involved	Distant	Blank(s)	Blank(s)	Blank(s)	Blank(s)	IIB	Blank(s)	T1	N1	M0	40	1 to 3 regional lymph nodes removed	Radiation prior to surgery	Surgery performed	Beam radiation	Yes	Blank(s)	Blank(s)	Blank(s)	95	95	999	160	305	0	3	1	0	Alive or dead of other cause	Dead (attributable to causes other than this cancer dx)
3559398	Black	79	Black	1928	June	Black	1	2008	Esophagus	Unclassified	Esophagus	Esophagus	C15.3-Upper third of esophagus	153	8070	Moderately differentiated; Grade II	Positive histology	8070/3: Squamous cell carcinoma, NOS	Regional by both direct extension and lymph node involvement	Regional	Blank(s)	Blank(s)	Blank(s)	Blank(s)	III	Blank(s)	T4	N1	M0	30	None	No radiation and/or cancer-directed surgery	Surgery performed	None/Unknown	No/Unknown	Blank(s)	Blank(s)	Blank(s)	0	98	20	600	100	0	3	0	0	Dead (attributable to this cancer dx)	Alive or dead due to cancer
3562405	White	78	White	1931	July	White	0	2009	Esophagus	Unclassified	Esophagus	Esophagus	C15.4-Middle third of esophagus	154	8070	Poorly differentiated; Grade III	Positive histology	8070/3: Squamous cell carcinoma, NOS	Distant site(s)/node(s) involved	Distant	Blank(s)	Blank(s)	Blank(s)	Blank(s)	III	Blank(s)	T3	N1	M0	30	Number of regional lymph nodes removed unknown	No radiation and/or cancer-directed surgery	Surgery performed	None/Unknown	Yes	Blank(s)	Blank(s)	Blank(s)	0	98	50	400	305	0	1	0	0	Dead (attributable to this cancer dx)	Alive or dead due to cancer
3967789	White	59	White	1949	July	White	1	2009	Esophagus	Unclassified	Esophagus	Esophagus	C15.5-Lower third of esophagus	155	8071	Moderately differentiated; Grade II	Positive histology	8071/3: Squamous cell carcinoma, keratinizing, NOS	Regional by direct extension only	Regional	Blank(s)	Blank(s)	Blank(s)	Blank(s)	III	Blank(s)	T4	N0	M0	53	4 or more regional lymph nodes removed	Radiation prior to surgery	Surgery performed	Beam radiation	Yes	Blank(s)	Blank(s)	Blank(s)	15	0	50	815	0	0	5	5	0	Dead (attributable to this cancer dx)	Alive or dead due to cancer
3975143	Black	73	Black	1936	October	Black	1	2009	Esophagus	Unclassified	Esophagus	Esophagus	C15.4-Middle third of esophagus	154	8071	Poorly differentiated; Grade III	Positive histology	8071/3: Squamous cell carcinoma, keratinizing, NOS	Distant site(s)/node(s) involved	Distant	Blank(s)	Blank(s)	Blank(s)	Blank(s)	III	Blank(s)	T3	N1	M0	40	4 or more regional lymph nodes removed	No radiation and/or cancer-directed surgery	Surgery performed	None/Unknown	No/Unknown	Blank(s)	Blank(s)	Blank(s)	7	1	55	400	305	0	3	3	0	Dead (attributable to this cancer dx)	Alive or dead due to cancer
3980437	White	71	White	1937	November	White	1	2009	Esophagus	Unclassified	Esophagus	Esophagus	C15.5-Lower third of esophagus	155	8070	Unknown	Positive histology	8070/3: Squamous cell carcinoma, NOS	Regional by direct extension only	Regional	Blank(s)	Blank(s)	Blank(s)	Blank(s)	IIA	Blank(s)	T3	N0	M0	53	Sentinel lymph node biopsy	Radiation prior to surgery	Surgery performed	Beam radiation	Yes	Blank(s)	Blank(s)	Blank(s)	1	0	999	400	0	0	3	3	0	Dead (attributable to this cancer dx)	Alive or dead due to cancer
3986292	Asian or Pacific Islander	65	Japanese	1945	February	Other (American Indian/AK Native, Asian/Pacific Islander)	0	2011	Esophagus	Unclassified	Esophagus	Esophagus	C15.5-Lower third of esophagus	155	8070	Poorly differentiated; Grade III	Positive histology	8070/3: Squamous cell carcinoma, NOS	Localized only	Localized	IB	T1b	N0	M0	I	Blank(s)	T1	N0	M0	53	4 or more regional lymph nodes removed	No radiation and/or cancer-directed surgery	Surgery performed	None/Unknown	Yes	Blank(s)	Blank(s)	Blank(s)	21	0	25	160	0	0	5	5	0	N/A not first tumor	N/A not first tumor
3988133	White	49	White	1960	May	White	0	2010	Esophagus	Unclassified	Esophagus	Esophagus	C15.5-Lower third of esophagus	155	8070	Moderately differentiated; Grade II	Positive histology	8070/3: Squamous cell carcinoma, NOS	Regional by direct extension only	Regional	IIA	T3	N0	M0	IIA	Blank(s)	T3	N0	M0	30	4 or more regional lymph nodes removed	No radiation and/or cancer-directed surgery	Surgery performed	None/Unknown	No/Unknown	Blank(s)	Blank(s)	Blank(s)	18	0	57	400	0	0	3	3	0	Alive or dead of other cause	Alive or dead due to cancer
3992569	Asian or Pacific Islander	52	Filipino	1957	April	Other (American Indian/AK Native, Asian/Pacific Islander)	1	2010	Esophagus	Unclassified	Esophagus	Esophagus	C15.5-Lower third of esophagus	155	8070	Moderately differentiated; Grade II	Positive histology	8070/3: Squamous cell carcinoma, NOS	Regional lymph nodes involved only	Regional	IIB	T2	N1	M0	IIB	Blank(s)	T2	N1	M0	53	4 or more regional lymph nodes removed	No radiation and/or cancer-directed surgery	Surgery performed	None/Unknown	No/Unknown	Blank(s)	Blank(s)	Blank(s)	33	1	44	200	100	0	3	3	0	Alive or dead of other cause	Alive or dead due to cancer
4007220	White	69	White	1941	August	White	1	2010	Esophagus	Unclassified	Esophagus	Esophagus	C15.1-Thoracic esophagus	151	8070	Poorly differentiated; Grade III	Positive histology	8070/3: Squamous cell carcinoma, NOS	Distant site(s)/node(s) involved	Distant	IIB	T1b	N1	M0	IIB	Blank(s)	T1	N1	M0	40	4 or more regional lymph nodes removed	Radiation prior to surgery	Surgery performed	Beam radiation	Yes	Blank(s)	Blank(s)	Blank(s)	4	0	96	160	305	0	5	5	0	Alive or dead of other cause	Alive or dead due to cancer
4016295	Asian or Pacific Islander	68	Chinese	1940	October	Other (American Indian/AK Native, Asian/Pacific Islander)	0	2009	Esophagus	Unclassified	Esophagus	Esophagus	C15.9-Esophagus, NOS	159	8070	Poorly differentiated; Grade III	Positive histology	8070/3: Squamous cell carcinoma, NOS	Regional by direct extension only	Regional	Blank(s)	Blank(s)	Blank(s)	Blank(s)	IIA	Blank(s)	T3	N0	M0	50	4 or more regional lymph nodes removed	Radiation before and after surgery	Surgery performed	Beam radiation	Yes	Blank(s)	Blank(s)	Blank(s)	24	0	999	400	0	0	1	3	0	Dead (attributable to this cancer dx)	Alive or dead due to cancer
4021472	Asian or Pacific Islander	79	Chinese	1931	September	Other (American Indian/AK Native, Asian/Pacific Islander)	1	2010	Esophagus	Unclassified	Esophagus	Esophagus	C15.5-Lower third of esophagus	155	8070	Poorly differentiated; Grade III	Positive histology	8070/3: Squamous cell carcinoma, NOS	Localized only	Localized	IB	T1a	N0	M0	I	Blank(s)	T1	N0	M0	27	None	No radiation and/or cancer-directed surgery	Surgery performed	None/Unknown	No/Unknown	Blank(s)	Blank(s)	Blank(s)	0	98	999	100	0	0	3	0	0	Alive or dead of other cause	Alive or dead due to cancer
4026639	White	62	White	1948	January	White	0	2011	Esophagus	Unclassified	Esophagus	Esophagus	C15.3-Upper third of esophagus	153	8070	Unknown	Positive histology	8070/3: Squamous cell carcinoma, NOS	Localized only	Localized	IA	T1NOS	N0	M0	I	Blank(s)	T1	N0	M0	30	4 or more regional lymph nodes removed	Radiation prior to surgery	Surgery performed	Beam radiation	Yes	Blank(s)	Blank(s)	Blank(s)	4	0	30	300	0	0	5	5	0	Dead (attributable to this cancer dx)	Alive or dead due to cancer
4029670	White	52	White	1958	January	White	1	2011	Esophagus	Unclassified	Esophagus	Esophagus	C15.5-Lower third of esophagus	155	8070	Well differentiated; Grade I	Positive histology	8070/3: Squamous cell carcinoma, NOS	Regional by direct extension only	Regional	IB	T3	N0	M0	IIA	Blank(s)	T3	N0	M0	53	4 or more regional lymph nodes removed	No radiation and/or cancer-directed surgery	Surgery performed	None/Unknown	Yes	Blank(s)	Blank(s)	Blank(s)	18	0	76	400	0	0	5	5	0	Alive or dead of other cause	Alive or dead due to cancer
4034991	White	63	White	1947	March	White	1	2011	Esophagus	Unclassified	Esophagus	Esophagus	C15.5-Lower third of esophagus	155	8070	Moderately differentiated; Grade II	Positive histology	8070/3: Squamous cell carcinoma, NOS	Regional lymph nodes involved only	Regional	IIB	T2	N1	M0	IIB	Blank(s)	T2	N1	M0	53	4 or more regional lymph nodes removed	Radiation prior to surgery	Surgery performed	Beam radiation	Yes	Blank(s)	Blank(s)	Blank(s)	26	0	87	200	100	0	1	0	0	Dead (attributable to this cancer dx)	Alive or dead due to cancer
4039371	White	65	White	1945	January	White	1	2011	Esophagus	Unclassified	Esophagus	Esophagus	C15.4-Middle third of esophagus	154	8070	Moderately differentiated; Grade II	Positive histology	8070/3: Squamous cell carcinoma, NOS	Localized only	Localized	IB	T1b	N0	M0	I	Blank(s)	T1	N0	M0	50	4 or more regional lymph nodes removed	No radiation and/or cancer-directed surgery	Surgery performed	None/Unknown	No/Unknown	Blank(s)	Blank(s)	Blank(s)	19	0	999	160	0	0	3	3	0	Alive or dead of other cause	Alive or dead due to cancer
4040766	White	61	White	1949	June	White	0	2011	Esophagus	Unclassified	Esophagus	Esophagus	C15.4-Middle third of esophagus	154	8070	Moderately differentiated; Grade II	Positive histology	8070/3: Squamous cell carcinoma, NOS	Regional by both direct extension and lymph node involvement	Regional	IIIA	T3	N1	M0	III	Blank(s)	T3	N1	M0	53	4 or more regional lymph nodes removed	Radiation prior to surgery	Surgery performed	Beam radiation	Yes	Blank(s)	Blank(s)	Blank(s)	18	0	35	400	100	0	5	5	0	Dead (attributable to this cancer dx)	Alive or dead due to cancer
4041011	White	51	White	1959	June	White	1	2011	Esophagus	Unclassified	Esophagus	Esophagus	C15.4-Middle third of esophagus	154	8070	Poorly differentiated; Grade III	Positive histology	8070/3: Squamous cell carcinoma, NOS	Regional by direct extension only	Regional	IIB	T3	N0	M0	IIA	Blank(s)	T3	N0	M0	30	4 or more regional lymph nodes removed	Radiation prior to surgery	Surgery performed	Beam radiation	No/Unknown	Blank(s)	Blank(s)	Blank(s)	19	0	37	400	0	0	6	6	0	Dead (attributable to this cancer dx)	Alive or dead due to cancer
4043107	Asian or Pacific Islander	49	Chinese	1962	August	Other (American Indian/AK Native, Asian/Pacific Islander)	1	2011	Esophagus	Unclassified	Esophagus	Esophagus	C15.5-Lower third of esophagus	155	8070	Poorly differentiated; Grade III	Positive histology	8070/3: Squamous cell carcinoma, NOS	Regional by both direct extension and lymph node involvement	Regional	IIIA	T3	N1	M0	III	Blank(s)	T3	N1	M0	50	4 or more regional lymph nodes removed	Radiation prior to surgery	Surgery performed	Beam radiation	Yes	Blank(s)	Blank(s)	Blank(s)	12	1	40	400	100	0	5	6	0	Dead (attributable to this cancer dx)	Alive or dead due to cancer
4048633	Asian or Pacific Islander	48	Asian Indian (2010+)	1963	December	Other (American Indian/AK Native, Asian/Pacific Islander)	0	2011	Esophagus	Unclassified	Esophagus	Esophagus	C15.5-Lower third of esophagus	155	8070	Moderately differentiated; Grade II	Positive histology	8070/3: Squamous cell carcinoma, NOS	Localized only	Localized	IIA	T2	N0	M0	IIA	Blank(s)	T2	N0	M0	52	4 or more regional lymph nodes removed	No radiation and/or cancer-directed surgery	Surgery performed	None/Unknown	No/Unknown	Blank(s)	Blank(s)	Blank(s)	25	0	56	200	0	0	3	3	0	Alive or dead of other cause	Alive or dead due to cancer
4048883	White	57	White	1954	July	White	1	2011	Esophagus	Unclassified	Esophagus	Esophagus	C15.5-Lower third of esophagus	155	8070	Moderately differentiated; Grade II	Positive histology	8070/3: Squamous cell carcinoma, NOS	Regional lymph nodes involved only	Regional	IIIA	T2	N2	M0	IIB	Blank(s)	T2	N1	M0	53	4 or more regional lymph nodes removed	Radiation prior to surgery	Surgery performed	Beam radiation	Yes	Blank(s)	Blank(s)	Blank(s)	25	0	80	200	100	0	5	5	0	Alive or dead of other cause	Alive or dead due to cancer
4051238	White	57	White	1954	June	White	0	2011	Esophagus	Unclassified	Esophagus	Esophagus	C15.4-Middle third of esophagus	154	8070	Moderately differentiated; Grade II	Positive histology	8070/3: Squamous cell carcinoma, NOS	Regional lymph nodes involved only	Regional	IIB	T2	N1	M0	IIB	Blank(s)	T2	N1	M0	50	4 or more regional lymph nodes removed	Radiation prior to surgery	Surgery performed	Beam radiation	Yes	Blank(s)	Blank(s)	Blank(s)	13	0	999	210	100	0	5	5	0	Alive or dead of other cause	Alive or dead due to cancer
4053362	White	62	White	1949	October	White	1	2011	Esophagus	Unclassified	Esophagus	Esophagus	C15.5-Lower third of esophagus	155	8070	Moderately differentiated; Grade II	Positive histology	8070/3: Squamous cell carcinoma, NOS	Localized only	Localized	IIA	T2	N0	M0	IIA	Blank(s)	T2	N0	M0	53	4 or more regional lymph nodes removed	No radiation and/or cancer-directed surgery	Surgery performed	None/Unknown	No/Unknown	Blank(s)	Blank(s)	Blank(s)	9	0	45	200	0	0	3	3	0	Alive or dead of other cause	Alive or dead due to cancer
4055339	White	84	White	1927	November	White	0	2011	Esophagus	Unclassified	Esophagus	Esophagus	C15.5-Lower third of esophagus	155	8070	Poorly differentiated; Grade III	Positive histology	8070/3: Squamous cell carcinoma, NOS	Localized only	Localized	IB	T1b	N0	M0	I	Blank(s)	T1	N0	M0	30	4 or more regional lymph nodes removed	No radiation and/or cancer-directed surgery	Surgery performed	None/Unknown	No/Unknown	Blank(s)	Blank(s)	Blank(s)	27	0	45	160	0	0	3	3	0	Dead (attributable to this cancer dx)	Alive or dead due to cancer
4055905	Asian or Pacific Islander	79	Chinese	1930	December	Other (American Indian/AK Native, Asian/Pacific Islander)	1	2009	Esophagus	Unclassified	Esophagus	Esophagus	C15.4-Middle third of esophagus	154	8070	Unknown	Positive histology	8070/3: Squamous cell carcinoma, NOS	Localized only	Localized	Blank(s)	Blank(s)	Blank(s)	Blank(s)	I	Blank(s)	T1	N0	M0	23	None	No radiation and/or cancer-directed surgery	Surgery performed	None/Unknown	No/Unknown	Blank(s)	Blank(s)	Blank(s)	0	98	999	300	0	0	1	0	0	Alive or dead of other cause	Dead (attributable to causes other than this cancer dx)
4056730	Asian or Pacific Islander	67	Thai (1994+)	1944	December	Other (American Indian/AK Native, Asian/Pacific Islander)	1	2011	Esophagus	Unclassified	Esophagus	Esophagus	C15.4-Middle third of esophagus	154	8070	Moderately differentiated; Grade II	Positive histology	8070/3: Squamous cell carcinoma, NOS	Regional lymph nodes involved only	Regional	IIB	T1NOS	N1	M0	IIB	Blank(s)	T1	N1	M0	52	4 or more regional lymph nodes removed	Radiation prior to surgery	Surgery performed	Beam radiation	Yes	Blank(s)	Blank(s)	Blank(s)	11	1	26	300	560	0	1	5	1	Dead (attributable to this cancer dx)	Alive or dead due to cancer
4061818	White	75	White	1936	January	White	1	2012	Esophagus	Unclassified	Esophagus	Esophagus	C15.4-Middle third of esophagus	154	8070	Moderately differentiated; Grade II	Positive histology	8070/3: Squamous cell carcinoma, NOS	Regional by both direct extension and lymph node involvement	Regional	IIIA	T3	N1	M0	III	Blank(s)	T3	N1	M0	52	4 or more regional lymph nodes removed	No radiation and/or cancer-directed surgery	Surgery performed	None/Unknown	No/Unknown	Blank(s)	Blank(s)	Blank(s)	15	0	55	450	100	0	1	1	0	Dead (attributable to this cancer dx)	Alive or dead due to cancer
4064767	White	77	White	1937	February	White	1	2015	Esophagus	Unclassified	Esophagus	Esophagus	C15.1-Thoracic esophagus	151	8070	Poorly differentiated; Grade III	Positive histology	8070/3: Squamous cell carcinoma, NOS	Distant site(s)/node(s) involved	Distant	IIIC	T4b	N1	M0	III	Blank(s)	T4	N1	M0	80	4 or more regional lymph nodes removed	Radiation prior to surgery	Surgery performed	Beam radiation	Yes	Blank(s)	Blank(s)	Blank(s)	28	0	33	730	305	0	6	5	0	N/A not first tumor	N/A not first tumor
4064871	Asian or Pacific Islander	61	Chinese	1952	September	Other (American Indian/AK Native, Asian/Pacific Islander)	1	2014	Esophagus	Unclassified	Esophagus	Esophagus	C15.5-Lower third of esophagus	155	8070	Moderately differentiated; Grade II	Positive histology	8070/3: Squamous cell carcinoma, NOS	Localized only	Localized	IB	T1b	N0	M0	I	Blank(s)	T1	N0	M0	27	None	No radiation and/or cancer-directed surgery	Surgery performed	None/Unknown	No/Unknown	Blank(s)	Blank(s)	Blank(s)	0	98	60	160	0	0	3	0	0	N/A not first tumor	N/A not first tumor
4073739	Asian or Pacific Islander	68	Filipino	1944	May	Other (American Indian/AK Native, Asian/Pacific Islander)	0	2012	Esophagus	Unclassified	Esophagus	Esophagus	C15.5-Lower third of esophagus	155	8070	Well differentiated; Grade I	Positive histology	8070/3: Squamous cell carcinoma, NOS	Localized only	Localized	IA	T1b	N0	M0	I	Blank(s)	T1	N0	M0	30	4 or more regional lymph nodes removed	Radiation prior to surgery	Surgery performed	Beam radiation	Yes	Blank(s)	Blank(s)	Blank(s)	7	0	4	160	0	0	5	5	0	Dead (attributable to this cancer dx)	Alive or dead due to cancer
4077596	Asian or Pacific Islander	63	Chinese	1948	February	Other (American Indian/AK Native, Asian/Pacific Islander)	1	2012	Esophagus	Unclassified	Esophagus	Esophagus	C15.4-Middle third of esophagus	154	8070	Unknown	Positive histology	8070/3: Squamous cell carcinoma, NOS	Regional by direct extension only	Regional	IIA	T3	N0	M0	IIA	Blank(s)	T3	N0	M0	40	4 or more regional lymph nodes removed	No radiation and/or cancer-directed surgery	Surgery performed	None/Unknown	No/Unknown	Blank(s)	Blank(s)	Blank(s)	9	0	45	450	0	0	3	0	0	Alive or dead of other cause	Alive or dead due to cancer
4078684	Asian or Pacific Islander	65	Chinese	1946	March	Other (American Indian/AK Native, Asian/Pacific Islander)	0	2012	Esophagus	Unclassified	Esophagus	Esophagus	C15.4-Middle third of esophagus	154	8070	Moderately differentiated; Grade II	Positive histology	8070/3: Squamous cell carcinoma, NOS	Regional lymph nodes involved only	Regional	IIB	T1b	N1	M0	IIB	Blank(s)	T1	N1	M0	53	4 or more regional lymph nodes removed	Radiation prior to surgery	Surgery performed	Beam radiation	Yes	Blank(s)	Blank(s)	Blank(s)	7	0	16	160	100	0	5	5	0	Alive or dead of other cause	Alive or dead due to cancer
4086732	White	42	White	1970	September	White	1	2012	Esophagus	Unclassified	Esophagus	Esophagus	C15.8-Overlapping lesion of esophagus	158	8070	Moderately differentiated; Grade II	Positive histology	8070/3: Squamous cell carcinoma, NOS	Regional by both direct extension and lymph node involvement	Regional	IIIA	T3	N1	M0	III	Blank(s)	T3	N1	M0	40	4 or more regional lymph nodes removed	No radiation and/or cancer-directed surgery	Surgery performed	None/Unknown	No/Unknown	Blank(s)	Blank(s)	Blank(s)	14	2	85	400	100	0	3	3	0	Alive or dead of other cause	Alive or dead due to cancer
4088191	White	48	White	1964	July	White	1	2012	Esophagus	Unclassified	Esophagus	Esophagus	C15.4-Middle third of esophagus	154	8070	Poorly differentiated; Grade III	Positive histology	8070/3: Squamous cell carcinoma, NOS	Distant site(s)/node(s) involved	Distant	IIIA	T3	N1	M0	III	Blank(s)	T3	N1	M0	30	4 or more regional lymph nodes removed	Radiation prior to surgery	Surgery performed	Beam radiation	Yes	Blank(s)	Blank(s)	Blank(s)	18	2	50	400	305	0	5	6	0	Alive or dead of other cause	Alive or dead due to cancer
4093319	White	49	White	1963	September	White	0	2012	Esophagus	Unclassified	Esophagus	Esophagus	C15.3-Upper third of esophagus	153	8070	Moderately differentiated; Grade II	Positive histology	8070/3: Squamous cell carcinoma, NOS	Regional by both direct extension and lymph node involvement	Regional	IIIA	T3	N1	M0	III	Blank(s)	T3	N1	M0	52	4 or more regional lymph nodes removed	Radiation prior to surgery	Surgery performed	Beam radiation	Yes	Blank(s)	Blank(s)	Blank(s)	41	0	30	450	100	0	1	5	0	Alive or dead of other cause	Alive or dead due to cancer
4103458	White	45	White	1968	February	White	0	2013	Esophagus	Unclassified	Esophagus	Esophagus	C15.4-Middle third of esophagus	154	8070	Moderately differentiated; Grade II	Positive histology	8070/3: Squamous cell carcinoma, NOS	Localized only	Localized	IIB	T2	N0	M0	IIA	Blank(s)	T2	N0	M0	30	4 or more regional lymph nodes removed	No radiation and/or cancer-directed surgery	Surgery performed	None/Unknown	No/Unknown	Blank(s)	Blank(s)	Blank(s)	14	0	45	200	0	0	3	3	0	Alive or dead of other cause	Alive or dead due to cancer
4109854	Asian or Pacific Islander	72	Asian Indian (2010+)	1940	February	Other (American Indian/AK Native, Asian/Pacific Islander)	1	2013	Esophagus	Unclassified	Esophagus	Esophagus	C15.4-Middle third of esophagus	154	8070	Moderately differentiated; Grade II	Positive histology	8070/3: Squamous cell carcinoma, NOS	Localized only	Localized	IB	T1NOS	N0	M0	I	Blank(s)	T1	N0	M0	40	4 or more regional lymph nodes removed	Radiation prior to surgery	Surgery performed	Beam radiation	Yes	Blank(s)	Blank(s)	Blank(s)	5	0	40	300	0	0	5	6	0	Dead (attributable to this cancer dx)	Alive or dead due to cancer
4115444	White	67	White	1947	August	White	1	2015	Esophagus	Unclassified	Esophagus	Esophagus	C15.5-Lower third of esophagus	155	8070	Moderately differentiated; Grade II	Positive histology	8070/3: Squamous cell carcinoma, NOS	Regional by direct extension only	Regional	IIA	T3	N0	M0	IIA	Blank(s)	T3	N0	M0	30	4 or more regional lymph nodes removed	Radiation prior to surgery	Surgery performed	Beam radiation	Yes	Blank(s)	Blank(s)	Blank(s)	8	0	70	450	0	0	5	6	0	N/A not first tumor	N/A not first tumor
4115505	White	63	White	1949	May	White	0	2013	Esophagus	Unclassified	Esophagus	Esophagus	C15.5-Lower third of esophagus	155	8070	Moderately differentiated; Grade II	Positive histology	8070/3: Squamous cell carcinoma, NOS	Regional by both direct extension and lymph node involvement	Regional	IIIA	T3	N1	M0	III	Blank(s)	T3	N1	M0	53	4 or more regional lymph nodes removed	Radiation prior to surgery	Surgery performed	Beam radiation	Yes	Blank(s)	Blank(s)	Blank(s)	8	0	80	400	100	0	5	5	0	Dead (attributable to this cancer dx)	Alive or dead due to cancer
4117295	Asian or Pacific Islander	49	Other Asian (1991+)	1964	June	Other (American Indian/AK Native, Asian/Pacific Islander)	1	2013	Esophagus	Unclassified	Esophagus	Esophagus	C15.5-Lower third of esophagus	155	8070	Moderately differentiated; Grade II	Positive histology	8070/3: Squamous cell carcinoma, NOS	Regional by direct extension only	Regional	IIA	T3	N0	M0	IIA	Blank(s)	T3	N0	M0	52	4 or more regional lymph nodes removed	Radiation prior to surgery	Surgery performed	Beam radiation	Yes	Blank(s)	Blank(s)	Blank(s)	21	0	28	400	0	0	5	6	0	Dead (attributable to this cancer dx)	Alive or dead due to cancer
4122269	White	71	White	1942	June	White	1	2013	Esophagus	Unclassified	Esophagus	Esophagus	C15.5-Lower third of esophagus	155	8070	Moderately differentiated; Grade II	Positive histology	8070/3: Squamous cell carcinoma, NOS	Regional lymph nodes involved only	Regional	IIB	T2	N1	M0	IIB	Blank(s)	T2	N1	M0	52	4 or more regional lymph nodes removed	Radiation prior to surgery	Surgery performed	Beam radiation	Yes	Blank(s)	Blank(s)	Blank(s)	13	0	70	210	100	0	5	5	0	Dead (attributable to this cancer dx)	Alive or dead due to cancer
4534879	White	74	White	1939	November	White	0	2013	Esophagus	Unclassified	Esophagus	Esophagus	C15.4-Middle third of esophagus	154	8070	Moderately differentiated; Grade II	Positive histology	8070/3: Squamous cell carcinoma, NOS	Regional lymph nodes involved only	Regional	IIB	T2	N1	M0	IIB	Blank(s)	T2	N1	M0	53	4 or more regional lymph nodes removed	No radiation and/or cancer-directed surgery	Surgery performed	None/Unknown	No/Unknown	Blank(s)	Blank(s)	Blank(s)	26	2	24	200	100	0	0	3	0	Dead (attributable to this cancer dx)	Alive or dead due to cancer
4540811	Black	69	Black	1944	January	Black	0	2014	Esophagus	Unclassified	Esophagus	Esophagus	C15.8-Overlapping lesion of esophagus	158	8070	Moderately differentiated; Grade II	Positive histology	8070/3: Squamous cell carcinoma, NOS	Regional by both direct extension and lymph node involvement	Regional	IIIA	T3	N1	M0	III	Blank(s)	T3	N1	M0	52	4 or more regional lymph nodes removed	Radiation prior to surgery	Surgery performed	Beam radiation	Yes	Blank(s)	Blank(s)	Blank(s)	4	0	33	400	100	0	5	5	0	Alive or dead of other cause	Alive or dead due to cancer
4564674	White	58	White	1956	October	White	0	2014	Esophagus	Unclassified	Esophagus	Esophagus	C15.4-Middle third of esophagus	154	8070	Unknown	Positive histology	8070/3: Squamous cell carcinoma, NOS	Regional lymph nodes involved only	Regional	IIB	T2	N1	M0	IIB	Blank(s)	T2	N1	M0	53	4 or more regional lymph nodes removed	Radiation before and after surgery	Surgery performed	Beam radiation	Yes	Blank(s)	Blank(s)	Blank(s)	27	1	60	200	100	0	5	5	0	Alive or dead of other cause	Alive or dead due to cancer
4576457	White	72	White	1942	January	White	1	2015	Esophagus	Unclassified	Esophagus	Esophagus	C15.4-Middle third of esophagus	154	8070	Unknown	Positive histology	8070/3: Squamous cell carcinoma, NOS	Regional by both direct extension and lymph node involvement	Regional	IIIA	T3	N1	M0	III	Blank(s)	T3	N1	M0	40	4 or more regional lymph nodes removed	Radiation prior to surgery	Surgery performed	Beam radiation	Yes	Blank(s)	Blank(s)	Blank(s)	7	0	19	450	500	0	5	5	0	Alive or dead of other cause	Alive or dead due to cancer
4595300	White	73	White	1942	June	White	1	2015	Esophagus	Unclassified	Esophagus	Esophagus	C15.5-Lower third of esophagus	155	8070	Moderately differentiated; Grade II	Positive histology	8070/3: Squamous cell carcinoma, NOS	Localized only	Localized	IIA	T2	N0	M0	IIA	Blank(s)	T2	N0	M0	50	4 or more regional lymph nodes removed	No radiation and/or cancer-directed surgery	Surgery performed	None/Unknown	No/Unknown	Blank(s)	Blank(s)	Blank(s)	19	0	10	200	0	0	3	3	0	Alive or dead of other cause	Alive or dead due to cancer
4614958	White	61	White	1954	November	White	0	2015	Esophagus	Unclassified	Esophagus	Esophagus	C15.5-Lower third of esophagus	155	8070	Moderately differentiated; Grade II	Positive histology	8070/3: Squamous cell carcinoma, NOS	Regional by both direct extension and lymph node involvement	Regional	IIIA	T3	N1	M0	III	Blank(s)	T3	N1	M0	52	4 or more regional lymph nodes removed	Radiation prior to surgery	Surgery performed	Beam radiation	Yes	Blank(s)	Blank(s)	Blank(s)	16	1	28	400	100	0	5	6	0	Alive or dead of other cause	Alive or dead due to cancer
4616257	White	83	White	1932	December	White	1	2015	Esophagus	Unclassified	Esophagus	Esophagus	C15.1-Thoracic esophagus	151	8070	Poorly differentiated; Grade III	Positive histology	8070/3: Squamous cell carcinoma, NOS	Regional lymph nodes involved only	Regional	UNK Stage	TX	N1	M0	UNK Stage	Blank(s)	TX	N1	M0	40	4 or more regional lymph nodes removed	Radiation prior to surgery	Surgery performed	Beam radiation	Yes	Blank(s)	Blank(s)	Blank(s)	8	0	36	999	500	0	5	5	0	Alive or dead of other cause	Alive or dead due to cancer
4616907	White	68	White	1946	July	White	1	2015	Esophagus	Unclassified	Esophagus	Esophagus	C15.5-Lower third of esophagus	155	8070	Moderately differentiated; Grade II	Positive histology	8070/3: Squamous cell carcinoma, NOS	Regional lymph nodes involved only	Regional	IIB	T2	N1	M0	IIB	Blank(s)	T2	N1	M0	52	4 or more regional lymph nodes removed	Radiation prior to surgery	Surgery performed	Beam radiation	Yes	Blank(s)	Blank(s)	Blank(s)	8	1	47	210	100	0	5	5	0	Alive or dead of other cause	Alive or dead due to cancer
4624850	Asian or Pacific Islander	76	Chinese	1939	January	Other (American Indian/AK Native, Asian/Pacific Islander)	0	2016	Esophagus	Unclassified	Esophagus	Esophagus	C15.9-Esophagus, NOS	159	8071	Poorly differentiated; Grade III	Positive histology	8071/3: Squamous cell carcinoma, keratinizing, NOS	Regional by both direct extension and lymph node involvement	Regional	Blank(s)	Blank(s)	Blank(s)	Blank(s)	Blank(s)	Blank(s)	Blank(s)	Blank(s)	Blank(s)	50	4 or more regional lymph nodes removed	Radiation prior to surgery	Surgery performed	Beam radiation	Yes	Blank(s)	Blank(s)	24	22	3	Blank(s)	Blank(s)	Blank(s)	Blank(s)	Blank(s)	Blank(s)	Blank(s)	Alive or dead of other cause	Alive or dead due to cancer
4628213	Asian or Pacific Islander	48	Chinese	1967	March	Other (American Indian/AK Native, Asian/Pacific Islander)	0	2016	Esophagus	Unclassified	Esophagus	Esophagus	C15.5-Lower third of esophagus	155	8070	Moderately differentiated; Grade II	Positive histology	8070/3: Squamous cell carcinoma, NOS	Regional lymph nodes involved only	Regional	Blank(s)	Blank(s)	Blank(s)	Blank(s)	Blank(s)	Blank(s)	Blank(s)	Blank(s)	Blank(s)	40	4 or more regional lymph nodes removed	Radiation prior to surgery	Surgery performed	Beam radiation	Yes	Blank(s)	Blank(s)	18	6	3	Blank(s)	Blank(s)	Blank(s)	Blank(s)	Blank(s)	Blank(s)	Blank(s)	Alive or dead of other cause	Alive or dead due to cancer
4635806	Black	61	Black	1954	May	Black	1	2016	Esophagus	Unclassified	Esophagus	Esophagus	C15.9-Esophagus, NOS	159	8070	Moderately differentiated; Grade II	Positive histology	8070/3: Squamous cell carcinoma, NOS	Unknown/unstaged/unspecified/DCO	Unknown/unstaged	Blank(s)	Blank(s)	Blank(s)	Blank(s)	Blank(s)	Blank(s)	Blank(s)	Blank(s)	Blank(s)	80	None	Radiation prior to surgery	Surgery performed	Beam radiation	Yes	Blank(s)	Blank(s)	35	0	98	Blank(s)	Blank(s)	Blank(s)	Blank(s)	Blank(s)	Blank(s)	Blank(s)	Alive or dead of other cause	Alive or dead due to cancer
4637810	White	60	White	1955	March	White	1	2016	Esophagus	Unclassified	Esophagus	Esophagus	C15.5-Lower third of esophagus	155	8083	Unknown	Positive histology	8083/3: Basaloid squamous cell carcinoma	Regional lymph nodes involved only	Regional	Blank(s)	Blank(s)	Blank(s)	Blank(s)	Blank(s)	Blank(s)	Blank(s)	Blank(s)	Blank(s)	27	Biopsy or aspiration of regional lymph node, NOS	No radiation and/or cancer-directed surgery	Surgery performed	None/Unknown	Yes	Blank(s)	Blank(s)	60	95	95	Blank(s)	Blank(s)	Blank(s)	Blank(s)	Blank(s)	Blank(s)	Blank(s)	Alive or dead of other cause	Alive or dead due to cancer
4640711	White	68	White	1948	September	White	1	2016	Esophagus	Unclassified	Esophagus	Esophagus	C15.4-Middle third of esophagus	154	8070	Poorly differentiated; Grade III	Positive histology	8070/3: Squamous cell carcinoma, NOS	Regional by both direct extension and lymph node involvement	Regional	Blank(s)	Blank(s)	Blank(s)	Blank(s)	Blank(s)	Blank(s)	Blank(s)	Blank(s)	Blank(s)	40	4 or more regional lymph nodes removed	Radiation prior to surgery	Surgery performed	Beam radiation	Yes	Blank(s)	Blank(s)	40	22	0	Blank(s)	Blank(s)	Blank(s)	Blank(s)	Blank(s)	Blank(s)	Blank(s)	Alive or dead of other cause	Alive or dead due to cancer
4644256	White	71	White	1945	August	White	1	2016	Esophagus	Unclassified	Esophagus	Esophagus	C15.9-Esophagus, NOS	159	8070	Moderately differentiated; Grade II	Positive histology	8070/3: Squamous cell carcinoma, NOS	Regional lymph nodes involved only	Regional	Blank(s)	Blank(s)	Blank(s)	Blank(s)	Blank(s)	Blank(s)	Blank(s)	Blank(s)	Blank(s)	50	4 or more regional lymph nodes removed	Radiation prior to surgery	Surgery performed	Beam radiation	Yes	Blank(s)	Blank(s)	80	35	0	Blank(s)	Blank(s)	Blank(s)	Blank(s)	Blank(s)	Blank(s)	Blank(s)	Alive or dead of other cause	Alive or dead due to cancer
4645053	White	63	White	1952	May	White	1	2016	Esophagus	Unclassified	Esophagus	Esophagus	C15.4-Middle third of esophagus	154	8070	Poorly differentiated; Grade III	Positive histology	8070/3: Squamous cell carcinoma, NOS	Regional by both direct extension and lymph node involvement	Regional	Blank(s)	Blank(s)	Blank(s)	Blank(s)	Blank(s)	Blank(s)	Blank(s)	Blank(s)	Blank(s)	80	4 or more regional lymph nodes removed	Radiation prior to surgery	Surgery performed	Beam radiation	Yes	Blank(s)	Blank(s)	40	5	1	Blank(s)	Blank(s)	Blank(s)	Blank(s)	Blank(s)	Blank(s)	Blank(s)	Alive or dead of other cause	Alive or dead due to cancer
4653877	Black	53	Black	1963	August	Black	1	2016	Esophagus	Unclassified	Esophagus	Esophagus	C15.5-Lower third of esophagus	155	8070	Unknown	Positive histology	8070/3: Squamous cell carcinoma, NOS	Regional lymph nodes involved only	Regional	Blank(s)	Blank(s)	Blank(s)	Blank(s)	Blank(s)	Blank(s)	Blank(s)	Blank(s)	Blank(s)	30	4 or more regional lymph nodes removed	Radiation prior to surgery	Surgery performed	Beam radiation	Yes	Blank(s)	Blank(s)	60	12	0	Blank(s)	Blank(s)	Blank(s)	Blank(s)	Blank(s)	Blank(s)	Blank(s)	Alive or dead of other cause	Alive or dead due to cancer
4662146	Asian or Pacific Islander	75	Filipino	1941	December	Other (American Indian/AK Native, Asian/Pacific Islander)	1	2016	Esophagus	Unclassified	Esophagus	Esophagus	C15.4-Middle third of esophagus	154	8070	Moderately differentiated; Grade II	Positive histology	8070/3: Squamous cell carcinoma, NOS	Regional lymph nodes involved only	Regional	Blank(s)	Blank(s)	Blank(s)	Blank(s)	Blank(s)	Blank(s)	Blank(s)	Blank(s)	Blank(s)	40	4 or more regional lymph nodes removed	Radiation prior to surgery	Surgery performed	Beam radiation	Yes	Blank(s)	Blank(s)	31	14	1	Blank(s)	Blank(s)	Blank(s)	Blank(s)	Blank(s)	Blank(s)	Blank(s)	Alive or dead of other cause	Alive or dead due to cancer
4673998	Asian or Pacific Islander	70	Vietnamese (1988+)	1946	August	Other (American Indian/AK Native, Asian/Pacific Islander)	1	2016	Esophagus	Unclassified	Esophagus	Esophagus	C15.4-Middle third of esophagus	154	8070	Unknown	Positive histology	8070/3: Squamous cell carcinoma, NOS	Regional by both direct extension and lymph node involvement	Regional	Blank(s)	Blank(s)	Blank(s)	Blank(s)	Blank(s)	Blank(s)	Blank(s)	Blank(s)	Blank(s)	53	4 or more regional lymph nodes removed	Radiation prior to surgery	Surgery performed	Beam radiation	Yes	Blank(s)	Blank(s)	37	5	0	Blank(s)	Blank(s)	Blank(s)	Blank(s)	Blank(s)	Blank(s)	Blank(s)	Alive or dead of other cause	Alive or dead due to cancer
5137525	White	73	White	1935	August	White	0	2008	Esophagus	Unclassified	Esophagus	Esophagus	C15.9-Esophagus, NOS	159	8070	Moderately differentiated; Grade II	Positive histology	8070/3: Squamous cell carcinoma, NOS	Localized only	Localized	Blank(s)	Blank(s)	Blank(s)	Blank(s)	I	Blank(s)	T1	N0	M0	52	4 or more regional lymph nodes removed	No radiation and/or cancer-directed surgery	Surgery performed	None/Unknown	No/Unknown	Blank(s)	Blank(s)	Blank(s)	18	0	2	120	0	0	3	3	0	N/A not first tumor	N/A not first tumor
5206639	White	79	White	1925	July	White	0	2004	Esophagus	Unclassified	Esophagus	Esophagus	C15.3-Upper third of esophagus	153	8071	Poorly differentiated; Grade III	Positive histology	8071/3: Squamous cell carcinoma, keratinizing, NOS	Regional by direct extension only	Regional	Blank(s)	Blank(s)	Blank(s)	Blank(s)	III	Blank(s)	T4	N0	M0	51	4 or more regional lymph nodes removed	No radiation and/or cancer-directed surgery	Surgery performed	None/Unknown	No/Unknown	Blank(s)	Blank(s)	Blank(s)	5	0	30	600	0	0	3	3	0	N/A not first tumor	N/A not first tumor
5229642	White	78	White	1935	April	White	0	2013	Esophagus	Unclassified	Esophagus	Esophagus	C15.3-Upper third of esophagus	153	8072	Poorly differentiated; Grade III	Positive histology	8072/3: Squamous cell carcinoma, large cell, nonkeratinizing, NOS	Regional by both direct extension and lymph node involvement	Regional	IIIB	T3	N2	M0	III	Blank(s)	T3	N1	M0	50	4 or more regional lymph nodes removed	No radiation and/or cancer-directed surgery	Surgery performed	None/Unknown	No/Unknown	Blank(s)	Blank(s)	Blank(s)	26	4	47	400	100	0	3	3	0	N/A not first tumor	N/A not first tumor
5687931	White	55	White	1949	July	White	0	2005	Esophagus	Unclassified	Esophagus	Esophagus	C15.4-Middle third of esophagus	154	8070	Poorly differentiated; Grade III	Positive histology	8070/3: Squamous cell carcinoma, NOS	Regional lymph nodes involved only	Regional	Blank(s)	Blank(s)	Blank(s)	Blank(s)	IIB	Blank(s)	T1	N1	M0	53	4 or more regional lymph nodes removed	Radiation prior to surgery	Surgery performed	Beam radiation	Yes	Blank(s)	Blank(s)	Blank(s)	11	0	50	300	100	0	5	5	0	N/A not first tumor	N/A not first tumor
5776814	White	64	White	1949	October	White	1	2013	Esophagus	Unclassified	Esophagus	Esophagus	C15.5-Lower third of esophagus	155	8070	Moderately differentiated; Grade II	Positive histology	8070/3: Squamous cell carcinoma, NOS	Regional by direct extension only	Regional	IIA	T3	N0	M0	IIA	Blank(s)	T3	N0	M0	30	4 or more regional lymph nodes removed	Radiation prior to surgery	Surgery performed	Beam radiation	Yes	Blank(s)	Blank(s)	Blank(s)	97	0	20	450	0	0	5	3	0	N/A not first tumor	N/A not first tumor
5780792	White	53	White	1959	April	White	0	2013	Esophagus	Unclassified	Esophagus	Esophagus	C15.5-Lower third of esophagus	155	8071	Moderately differentiated; Grade II	Positive histology	8071/3: Squamous cell carcinoma, keratinizing, NOS	Localized only	Localized	IB	T1b	N0	M0	I	Blank(s)	T1	N0	M0	53	4 or more regional lymph nodes removed	No radiation and/or cancer-directed surgery	Surgery performed	None/Unknown	No/Unknown	Blank(s)	Blank(s)	Blank(s)	14	0	20	160	0	0	3	3	0	N/A not first tumor	N/A not first tumor
6198720	White	64	White	1941	March	White	0	2005	Esophagus	Unclassified	Esophagus	Esophagus	C15.5-Lower third of esophagus	155	8070	Poorly differentiated; Grade III	Positive histology	8070/3: Squamous cell carcinoma, NOS	Regional by both direct extension and lymph node involvement	Regional	Blank(s)	Blank(s)	Blank(s)	Blank(s)	III	Blank(s)	T3	N1	M0	40	4 or more regional lymph nodes removed	Radiation prior to surgery	Surgery performed	Beam radiation	Yes	Blank(s)	Blank(s)	Blank(s)	5	1	999	400	100	0	3	3	0	N/A not first tumor	N/A not first tumor
6203679	White	64	White	1939	February	White	1	2004	Esophagus	Unclassified	Esophagus	Esophagus	C15.9-Esophagus, NOS	159	8070	Moderately differentiated; Grade II	Positive histology	8070/3: Squamous cell carcinoma, NOS	Unknown/unstaged/unspecified/DCO	Unknown/unstaged	Blank(s)	Blank(s)	Blank(s)	Blank(s)	UNK Stage	Blank(s)	TX	N0	M0	50	None	No radiation and/or cancer-directed surgery	Surgery performed	None/Unknown	No/Unknown	Blank(s)	Blank(s)	Blank(s)	0	98	999	999	0	0	0	0	0	N/A not first tumor	N/A not first tumor
6218678	White	80	White	1926	April	White	1	2007	Esophagus	Unclassified	Esophagus	Esophagus	C15.5-Lower third of esophagus	155	8070	Well differentiated; Grade I	Positive histology	8070/3: Squamous cell carcinoma, NOS	Localized only	Localized	Blank(s)	Blank(s)	Blank(s)	Blank(s)	IIA	Blank(s)	T2	N0	M0	40	4 or more regional lymph nodes removed	No radiation and/or cancer-directed surgery	Surgery performed	None/Unknown	No/Unknown	Blank(s)	Blank(s)	Blank(s)	15	0	55	200	0	0	3	3	0	N/A not first tumor	N/A not first tumor
6790592	Black	69	Black	1935	March	Black	1	2004	Esophagus	Unclassified	Esophagus	Esophagus	C15.1-Thoracic esophagus	151	8071	Moderately differentiated; Grade II	Positive histology	8071/3: Squamous cell carcinoma, keratinizing, NOS	Regional by direct extension only	Regional	Blank(s)	Blank(s)	Blank(s)	Blank(s)	IIA	Blank(s)	T3	N0	M0	53	1 to 3 regional lymph nodes removed	No radiation and/or cancer-directed surgery	Surgery performed	None/Unknown	Yes	Blank(s)	Blank(s)	Blank(s)	2	0	35	400	0	0	6	6	6	N/A not first tumor	N/A not first tumor
6831979	White	66	White	1946	May	White	0	2013	Esophagus	Unclassified	Esophagus	Esophagus	C15.5-Lower third of esophagus	155	8070	Moderately differentiated; Grade II	Positive histology	8070/3: Squamous cell carcinoma, NOS	Regional lymph nodes involved only	Regional	IIB	T1a	N1	M0	IIB	Blank(s)	T1	N1	M0	55	4 or more regional lymph nodes removed	No radiation and/or cancer-directed surgery	Surgery performed	None/Unknown	No/Unknown	Blank(s)	Blank(s)	Blank(s)	20	1	80	120	100	0	3	3	0	N/A not first tumor	N/A not first tumor
6870167	White	68	White	1936	December	White	0	2004	Esophagus	Unclassified	Esophagus	Esophagus	C15.5-Lower third of esophagus	155	8070	Unknown	Positive histology	8070/3: Squamous cell carcinoma, NOS	Distant site(s)/node(s) involved	Distant	Blank(s)	Blank(s)	Blank(s)	Blank(s)	III	Blank(s)	T3	N1	M0	53	4 or more regional lymph nodes removed	Radiation prior to surgery	Surgery performed	Beam radiation	Yes	Blank(s)	Blank(s)	Blank(s)	8	2	999	400	305	0	5	6	0	N/A not first tumor	N/A not first tumor
6877991	White	72	White	1936	November	White	1	2008	Esophagus	Unclassified	Esophagus	Esophagus	C15.5-Lower third of esophagus	155	8070	Moderately differentiated; Grade II	Positive histology	8070/3: Squamous cell carcinoma, NOS	Regional lymph nodes involved only	Regional	Blank(s)	Blank(s)	Blank(s)	Blank(s)	IIB	Blank(s)	T2	N1	M0	53	4 or more regional lymph nodes removed	No radiation and/or cancer-directed surgery	Surgery performed	None/Unknown	No/Unknown	Blank(s)	Blank(s)	Blank(s)	22	1	25	200	100	0	3	3	0	N/A not first tumor	N/A not first tumor
6881453	White	61	White	1947	September	White	1	2008	Esophagus	Unclassified	Esophagus	Esophagus	C15.5-Lower third of esophagus	155	8070	Moderately differentiated; Grade II	Positive histology	8070/3: Squamous cell carcinoma, NOS	Localized only	Localized	Blank(s)	Blank(s)	Blank(s)	Blank(s)	IIA	Blank(s)	T2	N0	M0	30	4 or more regional lymph nodes removed	Radiation prior to surgery	Surgery performed	Beam radiation	Yes	Blank(s)	Blank(s)	Blank(s)	19	0	20	200	0	0	5	6	0	N/A not first tumor	N/A not first tumor
7329248	White	51	White	1958	April	White	0	2010	Esophagus	Unclassified	Esophagus	Esophagus	C15.3-Upper third of esophagus	153	8070	Moderately differentiated; Grade II	Positive histology	8070/3: Squamous cell carcinoma, NOS	Regional by both direct extension and lymph node involvement	Regional	IIIA	T3	N1	M0	III	Blank(s)	T3	N1	M0	80	None	Radiation prior to surgery	Surgery performed	Beam radiation	Yes	Blank(s)	Blank(s)	Blank(s)	0	98	998	400	100	0	1	1	0	N/A not first tumor	N/A not first tumor
7361016	White	75	White	1940	October	White	0	2015	Esophagus	Unclassified	Esophagus	Esophagus	C15.4-Middle third of esophagus	154	8070	Poorly differentiated; Grade III	Positive histology	8070/3: Squamous cell carcinoma, NOS	Regional by direct extension only	Regional	IIB	T3	N0	M0	IIA	Blank(s)	T3	N0	M0	53	4 or more regional lymph nodes removed	No radiation and/or cancer-directed surgery	Surgery performed	None/Unknown	No/Unknown	Blank(s)	Blank(s)	Blank(s)	20	0	31	400	0	0	3	3	0	N/A not first tumor	N/A not first tumor
7365265	White	62	White	1946	January	White	0	2009	Esophagus	Unclassified	Esophagus	Esophagus	C15.4-Middle third of esophagus	154	8071	Unknown	Positive histology	8071/3: Squamous cell carcinoma, keratinizing, NOS	Regional by direct extension only	Regional	Blank(s)	Blank(s)	Blank(s)	Blank(s)	IIA	Blank(s)	T3	N0	M0	53	4 or more regional lymph nodes removed	Radiation prior to surgery	Surgery performed	Beam radiation	Yes	Blank(s)	Blank(s)	Blank(s)	5	0	80	400	0	0	6	6	0	N/A not first tumor	N/A not first tumor
7384391	White	71	White	1937	July	White	1	2009	Esophagus	Unclassified	Esophagus	Esophagus	C15.3-Upper third of esophagus	153	8071	Moderately differentiated; Grade II	Positive histology	8071/3: Squamous cell carcinoma, keratinizing, NOS	Localized only	Localized	Blank(s)	Blank(s)	Blank(s)	Blank(s)	I	Blank(s)	T1	N0	M0	30	None	No radiation and/or cancer-directed surgery	Surgery performed	None/Unknown	No/Unknown	Blank(s)	Blank(s)	Blank(s)	0	98	15	160	0	0	3	0	0	N/A not first tumor	N/A not first tumor
7829749	White	72	White	1942	May	White	0	2015	Esophagus	Unclassified	Esophagus	Esophagus	C15.4-Middle third of esophagus	154	8070	Moderately differentiated; Grade II	Positive histology	8070/3: Squamous cell carcinoma, NOS	Localized only	Localized	IIB	T2	N0	M0	IIA	Blank(s)	T2	N0	M0	53	4 or more regional lymph nodes removed	No radiation and/or cancer-directed surgery	Surgery performed	None/Unknown	No/Unknown	Blank(s)	Blank(s)	Blank(s)	14	0	12	200	0	0	3	3	0	N/A not first tumor	N/A not first tumor
7840361	White	47	White	1958	June	White	1	2006	Esophagus	Unclassified	Esophagus	Esophagus	C15.1-Thoracic esophagus	151	8070	Moderately differentiated; Grade II	Positive histology	8070/3: Squamous cell carcinoma, NOS	Regional by both direct extension and lymph node involvement	Regional	Blank(s)	Blank(s)	Blank(s)	Blank(s)	III	Blank(s)	T3	N1	M0	55	4 or more regional lymph nodes removed	Radiation prior to surgery	Surgery performed	Beam radiation	Yes	Blank(s)	Blank(s)	Blank(s)	13	1	42	400	100	0	6	6	0	N/A not first tumor	N/A not first tumor
7875213	White	82	White	1925	April	White	0	2008	Esophagus	Unclassified	Esophagus	Esophagus	C15.3-Upper third of esophagus	153	8070	Moderately differentiated; Grade II	Positive histology	8070/3: Squamous cell carcinoma, NOS	Regional by direct extension only	Regional	Blank(s)	Blank(s)	Blank(s)	Blank(s)	IIA	Blank(s)	T3	N0	M0	30	4 or more regional lymph nodes removed	No radiation and/or cancer-directed surgery	Surgery performed	None/Unknown	No/Unknown	Blank(s)	Blank(s)	Blank(s)	8	0	17	400	0	0	3	3	0	N/A not first tumor	N/A not first tumor
7885307	White	79	White	1928	January	White	1	2008	Esophagus	Unclassified	Esophagus	Esophagus	C15.4-Middle third of esophagus	154	8070	Moderately differentiated; Grade II	Positive histology	8070/3: Squamous cell carcinoma, NOS	Localized only	Localized	Blank(s)	Blank(s)	Blank(s)	Blank(s)	I	Blank(s)	T1	N0	M0	53	4 or more regional lymph nodes removed	No radiation and/or cancer-directed surgery	Surgery performed	None/Unknown	No/Unknown	Blank(s)	Blank(s)	Blank(s)	16	0	999	110	0	0	3	3	0	N/A not first tumor	N/A not first tumor
7885508	White	58	White	1948	January	White	1	2007	Esophagus	Unclassified	Esophagus	Esophagus	C15.9-Esophagus, NOS	159	8070	Moderately differentiated; Grade II	Positive histology	8070/3: Squamous cell carcinoma, NOS	Regional lymph nodes involved only	Regional	Blank(s)	Blank(s)	Blank(s)	Blank(s)	IIB	Blank(s)	T2	N1	M0	54	4 or more regional lymph nodes removed	Radiation prior to surgery	Surgery performed	Beam radiation	Yes	Blank(s)	Blank(s)	Blank(s)	4	0	999	200	100	0	0	0	0	N/A not first tumor	N/A not first tumor
7887082	White	72	White	1938	July	White	1	2011	Esophagus	Unclassified	Esophagus	Esophagus	C15.4-Middle third of esophagus	154	8070	Poorly differentiated; Grade III	Positive histology	8070/3: Squamous cell carcinoma, NOS	Unknown/unstaged/unspecified/DCO	Unknown/unstaged	UNK Stage	TX	NX	M0	UNK Stage	Blank(s)	TX	NX	M0	27	Biopsy or aspiration of regional lymph node, NOS	No radiation and/or cancer-directed surgery	Surgery performed	None/Unknown	Yes	Blank(s)	Blank(s)	Blank(s)	99	99	999	999	999	0	1	0	0	N/A not first tumor	N/A not first tumor
7887200	White	54	White	1953	April	White	1	2008	Esophagus	Unclassified	Esophagus	Esophagus	C15.3-Upper third of esophagus	153	8070	Undifferentiated; anaplastic; Grade IV	Positive histology	8070/3: Squamous cell carcinoma, NOS	Regional by direct extension only	Regional	Blank(s)	Blank(s)	Blank(s)	Blank(s)	III	Blank(s)	T4	N0	M0	51	1 to 3 regional lymph nodes removed	No radiation and/or cancer-directed surgery	Surgery performed	None/Unknown	No/Unknown	Blank(s)	Blank(s)	Blank(s)	1	0	75	815	0	0	3	3	0	N/A not first tumor	N/A not first tumor
7940404	Black	73	Black	1940	March	Black	0	2014	Esophagus	Unclassified	Esophagus	Esophagus	C15.5-Lower third of esophagus	155	8051	Well differentiated; Grade I	Positive histology	8051/3: Verrucous carcinoma, NOS	Localized only	Localized	IA	T1b	N0	M0	I	Blank(s)	T1	N0	M0	53	Number of regional lymph nodes removed unknown	No radiation and/or cancer-directed surgery	Surgery performed	None/Unknown	No/Unknown	Blank(s)	Blank(s)	Blank(s)	2	0	130	160	0	0	3	3	0	N/A not first tumor	N/A not first tumor
7941091	White	77	White	1928	January	White	0	2006	Esophagus	Unclassified	Esophagus	Esophagus	C15.4-Middle third of esophagus	154	8070	Poorly differentiated; Grade III	Positive histology	8070/3: Squamous cell carcinoma, NOS	Localized only	Localized	Blank(s)	Blank(s)	Blank(s)	Blank(s)	I	Blank(s)	T1	N0	M0	30	4 or more regional lymph nodes removed	No radiation and/or cancer-directed surgery	Surgery performed	None/Unknown	No/Unknown	Blank(s)	Blank(s)	Blank(s)	7	0	63	160	0	0	3	3	0	N/A not first tumor	N/A not first tumor
7942285	White	78	White	1930	July	White	1	2008	Esophagus	Unclassified	Esophagus	Esophagus	C15.4-Middle third of esophagus	154	8070	Moderately differentiated; Grade II	Positive histology	8070/3: Squamous cell carcinoma, NOS	Localized only	Localized	Blank(s)	Blank(s)	Blank(s)	Blank(s)	I	Blank(s)	T1	N0	M0	30	4 or more regional lymph nodes removed	No radiation and/or cancer-directed surgery	Surgery performed	None/Unknown	No/Unknown	Blank(s)	Blank(s)	Blank(s)	16	0	30	160	0	0	3	3	0	N/A not first tumor	N/A not first tumor
7954505	White	62	White	1943	March	White	1	2006	Esophagus	Unclassified	Esophagus	Esophagus	C15.4-Middle third of esophagus	154	8070	Poorly differentiated; Grade III	Positive histology	8070/3: Squamous cell carcinoma, NOS	Distant site(s)/node(s) involved	Distant	Blank(s)	Blank(s)	Blank(s)	Blank(s)	III	Blank(s)	T3	N1	M0	52	4 or more regional lymph nodes removed	No radiation and/or cancer-directed surgery	Surgery performed	None/Unknown	No/Unknown	Blank(s)	Blank(s)	Blank(s)	24	2	45	400	305	0	3	3	0	N/A not first tumor	N/A not first tumor
7963678	Black	72	Black	1931	January	Black	1	2004	Esophagus	Unclassified	Esophagus	Esophagus	C15.4-Middle third of esophagus	154	8070	Moderately differentiated; Grade II	Positive histology	8070/3: Squamous cell carcinoma, NOS	Regional by direct extension only	Regional	Blank(s)	Blank(s)	Blank(s)	Blank(s)	IIA	Blank(s)	T3	N0	M0	30	4 or more regional lymph nodes removed	No radiation and/or cancer-directed surgery	Surgery performed	None/Unknown	No/Unknown	Blank(s)	Blank(s)	Blank(s)	8	0	65	400	0	0	3	3	0	Dead (attributable to this cancer dx)	Alive or dead due to cancer
7963699	White	56	White	1948	May	White	0	2004	Esophagus	Unclassified	Esophagus	Esophagus	C15.4-Middle third of esophagus	154	8070	Moderately differentiated; Grade II	Positive histology	8070/3: Squamous cell carcinoma, NOS	Regional by both direct extension and lymph node involvement	Regional	Blank(s)	Blank(s)	Blank(s)	Blank(s)	III	Blank(s)	T3	N1	M0	52	4 or more regional lymph nodes removed	Radiation prior to surgery	Surgery performed	Beam radiation	Yes	Blank(s)	Blank(s)	Blank(s)	29	0	80	400	500	0	5	5	0	Dead (attributable to this cancer dx)	Alive or dead due to cancer
7964110	Black	52	Black	1951	October	Black	1	2004	Esophagus	Unclassified	Esophagus	Esophagus	C15.5-Lower third of esophagus	155	8070	Moderately differentiated; Grade II	Positive histology	8070/3: Squamous cell carcinoma, NOS	Regional by both direct extension and lymph node involvement	Regional	Blank(s)	Blank(s)	Blank(s)	Blank(s)	III	Blank(s)	T3	N1	M0	53	4 or more regional lymph nodes removed	No radiation and/or cancer-directed surgery	Surgery performed	None/Unknown	No/Unknown	Blank(s)	Blank(s)	Blank(s)	22	2	75	400	100	0	3	3	0	Dead (attributable to this cancer dx)	Alive or dead due to cancer
7965665	White	74	White	1932	May	White	1	2007	Esophagus	Unclassified	Esophagus	Esophagus	C15.5-Lower third of esophagus	155	8070	Moderately differentiated; Grade II	Positive histology	8070/3: Squamous cell carcinoma, NOS	Regional lymph nodes involved only	Regional	Blank(s)	Blank(s)	Blank(s)	Blank(s)	IIB	Blank(s)	T2	N1	M0	53	4 or more regional lymph nodes removed	No radiation and/or cancer-directed surgery	Surgery performed	None/Unknown	No/Unknown	Blank(s)	Blank(s)	Blank(s)	7	1	75	200	100	0	3	3	0	N/A not first tumor	N/A not first tumor
7974322	White	59	White	1949	September	White	0	2008	Esophagus	Unclassified	Esophagus	Esophagus	C15.4-Middle third of esophagus	154	8074	Poorly differentiated; Grade III	Positive histology	8074/3: Squamous cell carcinoma, spindle cell	Distant site(s)/node(s) involved	Distant	Blank(s)	Blank(s)	Blank(s)	Blank(s)	III	Blank(s)	T3	N1	M0	50	4 or more regional lymph nodes removed	Radiation prior to surgery	Surgery performed	Beam radiation	Yes	Blank(s)	Blank(s)	Blank(s)	6	0	40	400	305	0	5	5	0	N/A not first tumor	N/A not first tumor
8369615	Black	66	Black	1937	March	Black	1	2004	Esophagus	Unclassified	Esophagus	Esophagus	C15.4-Middle third of esophagus	154	8070	Moderately differentiated; Grade II	Positive histology	8070/3: Squamous cell carcinoma, NOS	Regional by both direct extension and lymph node involvement	Regional	Blank(s)	Blank(s)	Blank(s)	Blank(s)	III	Blank(s)	T3	N1	M0	53	4 or more regional lymph nodes removed	Radiation prior to surgery	Surgery performed	Beam radiation	Yes	Blank(s)	Blank(s)	Blank(s)	5	0	999	400	100	0	6	6	0	Dead (attributable to this cancer dx)	Alive or dead due to cancer
8369934	White	59	White	1945	August	White	0	2004	Esophagus	Unclassified	Esophagus	Esophagus	C15.4-Middle third of esophagus	154	8070	Moderately differentiated; Grade II	Positive histology	8070/3: Squamous cell carcinoma, NOS	Regional by direct extension only	Regional	Blank(s)	Blank(s)	Blank(s)	Blank(s)	IIA	Blank(s)	T3	N0	M0	53	4 or more regional lymph nodes removed	No radiation and/or cancer-directed surgery	Surgery performed	None/Unknown	Yes	Blank(s)	Blank(s)	Blank(s)	16	0	37	400	0	0	3	0	0	Dead (attributable to this cancer dx)	Alive or dead due to cancer
8371076	White	59	White	1945	August	White	1	2004	Esophagus	Unclassified	Esophagus	Esophagus	C15.5-Lower third of esophagus	155	8070	Poorly differentiated; Grade III	Positive histology	8070/3: Squamous cell carcinoma, NOS	Regional by direct extension only	Regional	Blank(s)	Blank(s)	Blank(s)	Blank(s)	IIA	Blank(s)	T3	N0	M0	30	1 to 3 regional lymph nodes removed	Radiation prior to surgery	Surgery performed	Beam radiation	Yes	Blank(s)	Blank(s)	Blank(s)	2	0	50	400	0	0	6	6	0	Alive or dead of other cause	Dead (attributable to causes other than this cancer dx)
8372044	White	54	White	1950	May	White	0	2004	Esophagus	Unclassified	Esophagus	Esophagus	C15.3-Upper third of esophagus	153	8070	Moderately differentiated; Grade II	Positive histology	8070/3: Squamous cell carcinoma, NOS	Regional by both direct extension and lymph node involvement	Regional	Blank(s)	Blank(s)	Blank(s)	Blank(s)	III	Blank(s)	T3	N1	M0	27	None	Radiation after surgery	Surgery performed	Beam radiation	Yes	Blank(s)	Blank(s)	Blank(s)	1	1	999	400	100	0	1	2	0	Dead (attributable to this cancer dx)	Alive or dead due to cancer
8372468	White	71	White	1933	June	White	0	2004	Esophagus	Unclassified	Esophagus	Esophagus	C15.3-Upper third of esophagus	153	8070	Unknown	Positive histology	8070/3: Squamous cell carcinoma, NOS	Localized only	Localized	Blank(s)	Blank(s)	Blank(s)	Blank(s)	I	Blank(s)	T1	N0	M0	27	None	Radiation after surgery	Surgery performed	Beam radiation	Yes	Blank(s)	Blank(s)	Blank(s)	0	98	999	300	0	0	3	0	0	Dead (attributable to this cancer dx)	Alive or dead due to cancer
8373631	Black	59	Black	1944	April	Black	1	2004	Esophagus	Unclassified	Esophagus	Esophagus	C15.4-Middle third of esophagus	154	8070	Moderately differentiated; Grade II	Positive histology	8070/3: Squamous cell carcinoma, NOS	Regional by both direct extension and lymph node involvement	Regional	Blank(s)	Blank(s)	Blank(s)	Blank(s)	III	Blank(s)	T3	N1	M0	53	Number of regional lymph nodes removed unknown	Radiation prior to surgery	Surgery performed	Beam radiation	Yes	Blank(s)	Blank(s)	Blank(s)	97	0	50	400	100	0	5	5	0	Dead (attributable to this cancer dx)	Alive or dead due to cancer
8374596	White	68	White	1936	August	White	1	2004	Esophagus	Unclassified	Esophagus	Esophagus	C15.4-Middle third of esophagus	154	8070	Moderately differentiated; Grade II	Positive histology	8070/3: Squamous cell carcinoma, NOS	Regional by both direct extension and lymph node involvement	Regional	Blank(s)	Blank(s)	Blank(s)	Blank(s)	III	Blank(s)	T3	N1	M0	30	4 or more regional lymph nodes removed	No radiation and/or cancer-directed surgery	Surgery performed	None/Unknown	No/Unknown	Blank(s)	Blank(s)	Blank(s)	29	6	28	400	100	0	3	3	0	Alive or dead of other cause	Dead (attributable to causes other than this cancer dx)
8379603	White	66	White	1937	March	White	1	2004	Esophagus	Unclassified	Esophagus	Esophagus	C15.5-Lower third of esophagus	155	8070	Poorly differentiated; Grade III	Positive histology	8070/3: Squamous cell carcinoma, NOS	Regional by both direct extension and lymph node involvement	Regional	Blank(s)	Blank(s)	Blank(s)	Blank(s)	III	Blank(s)	T3	N1	M0	52	4 or more regional lymph nodes removed	Radiation prior to surgery	Surgery performed	Beam radiation	No/Unknown	Blank(s)	Blank(s)	Blank(s)	38	1	45	400	100	0	1	0	0	Dead (attributable to this cancer dx)	Alive or dead due to cancer
8383937	White	56	White	1948	March	White	1	2004	Esophagus	Unclassified	Esophagus	Esophagus	C15.1-Thoracic esophagus	151	8071	Well differentiated; Grade I	Positive histology	8071/3: Squamous cell carcinoma, keratinizing, NOS	Localized only	Localized	Blank(s)	Blank(s)	Blank(s)	Blank(s)	I	Blank(s)	T1	N0	M0	40	4 or more regional lymph nodes removed	No radiation and/or cancer-directed surgery	Surgery performed	None/Unknown	No/Unknown	Blank(s)	Blank(s)	Blank(s)	5	0	20	110	0	0	3	3	0	Dead (attributable to this cancer dx)	Alive or dead due to cancer
8384504	White	61	White	1942	January	White	0	2004	Esophagus	Unclassified	Esophagus	Esophagus	C15.5-Lower third of esophagus	155	8070	Poorly differentiated; Grade III	Positive histology	8070/3: Squamous cell carcinoma, NOS	Localized only	Localized	Blank(s)	Blank(s)	Blank(s)	Blank(s)	IIA	Blank(s)	T2	N0	M0	30	4 or more regional lymph nodes removed	Radiation prior to surgery	Surgery performed	Beam radiation	Yes	Blank(s)	Blank(s)	Blank(s)	2	0	999	200	0	0	0	3	0	Dead (attributable to this cancer dx)	Alive or dead due to cancer
8384519	Asian or Pacific Islander	85	Chinese	1918	June	Other (American Indian/AK Native, Asian/Pacific Islander)	1	2004	Esophagus	Unclassified	Esophagus	Esophagus	C15.4-Middle third of esophagus	154	8071	Moderately differentiated; Grade II	Positive histology	8071/3: Squamous cell carcinoma, keratinizing, NOS	Regional by both direct extension and lymph node involvement	Regional	Blank(s)	Blank(s)	Blank(s)	Blank(s)	III	Blank(s)	T3	N1	M0	53	4 or more regional lymph nodes removed	No radiation and/or cancer-directed surgery	Surgery performed	None/Unknown	No/Unknown	Blank(s)	Blank(s)	Blank(s)	18	1	35	400	100	0	3	3	0	Alive or dead of other cause	Alive or dead due to cancer
8390504	White	60	White	1945	October	White	1	2005	Esophagus	Unclassified	Esophagus	Esophagus	C15.4-Middle third of esophagus	154	8071	Well differentiated; Grade I	Positive histology	8071/3: Squamous cell carcinoma, keratinizing, NOS	Localized only	Localized	Blank(s)	Blank(s)	Blank(s)	Blank(s)	IIA	Blank(s)	T2	N0	M0	53	4 or more regional lymph nodes removed	Radiation prior to surgery	Surgery performed	Beam radiation	Yes	Blank(s)	Blank(s)	Blank(s)	22	0	30	200	0	0	5	5	0	Dead (attributable to this cancer dx)	Alive or dead due to cancer
8409481	White	66	White	1950	December	White	0	2016	Esophagus	Unclassified	Esophagus	Esophagus	C15.4-Middle third of esophagus	154	8083	Poorly differentiated; Grade III	Positive histology	8083/3: Basaloid squamous cell carcinoma	Regional by both direct extension and lymph node involvement	Regional	Blank(s)	Blank(s)	Blank(s)	Blank(s)	Blank(s)	Blank(s)	Blank(s)	Blank(s)	Blank(s)	53	4 or more regional lymph nodes removed	Radiation prior to surgery	Surgery performed	Beam radiation	Yes	Blank(s)	Blank(s)	999	25	7	Blank(s)	Blank(s)	Blank(s)	Blank(s)	Blank(s)	Blank(s)	Blank(s)	N/A not first tumor	N/A not first tumor
8409939	White	62	White	1943	September	White	1	2005	Esophagus	Unclassified	Esophagus	Esophagus	C15.5-Lower third of esophagus	155	8070	Unknown	Positive histology	8070/3: Squamous cell carcinoma, NOS	Regional lymph nodes involved only	Regional	Blank(s)	Blank(s)	Blank(s)	Blank(s)	IIB	Blank(s)	T2	N1	M0	55	4 or more regional lymph nodes removed	Radiation prior to surgery	Surgery performed	Beam radiation	Yes	Blank(s)	Blank(s)	Blank(s)	10	1	47	200	100	0	6	6	0	Dead (attributable to this cancer dx)	Alive or dead due to cancer
8411425	White	83	White	1921	June	White	1	2005	Esophagus	Unclassified	Esophagus	Esophagus	C15.4-Middle third of esophagus	154	8070	Moderately differentiated; Grade II	Positive histology	8070/3: Squamous cell carcinoma, NOS	Distant site(s)/node(s) involved	Distant	Blank(s)	Blank(s)	Blank(s)	Blank(s)	III	Blank(s)	T4	N0	M0	40	None	Radiation after surgery	Surgery performed	Beam radiation	No/Unknown	Blank(s)	Blank(s)	Blank(s)	0	98	85	800	0	0	3	0	0	Dead (attributable to this cancer dx)	Alive or dead due to cancer
8424129	White	73	White	1933	November	White	1	2006	Esophagus	Unclassified	Esophagus	Esophagus	C15.3-Upper third of esophagus	153	8070	Moderately differentiated; Grade II	Positive histology	8070/3: Squamous cell carcinoma, NOS	Regional by direct extension only	Regional	Blank(s)	Blank(s)	Blank(s)	Blank(s)	IIA	Blank(s)	T3	N0	M0	30	1 to 3 regional lymph nodes removed	Radiation prior to surgery	Surgery performed	Beam radiation	Yes	Blank(s)	Blank(s)	Blank(s)	3	0	999	400	0	0	3	3	0	Dead (attributable to this cancer dx)	Alive or dead due to cancer
8426199	White	51	White	1954	July	White	0	2006	Esophagus	Unclassified	Esophagus	Esophagus	C15.5-Lower third of esophagus	155	8070	Poorly differentiated; Grade III	Positive histology	8070/3: Squamous cell carcinoma, NOS	Localized only	Localized	Blank(s)	Blank(s)	Blank(s)	Blank(s)	I	Blank(s)	T1	N0	M0	53	4 or more regional lymph nodes removed	Radiation prior to surgery	Surgery performed	Beam radiation	Yes	Blank(s)	Blank(s)	Blank(s)	12	0	999	300	0	0	6	6	0	Alive or dead of other cause	Alive or dead due to cancer
8430049	White	64	White	1942	September	White	1	2006	Esophagus	Unclassified	Esophagus	Esophagus	C15.4-Middle third of esophagus	154	8070	Moderately differentiated; Grade II	Positive histology	8070/3: Squamous cell carcinoma, NOS	Regional by both direct extension and lymph node involvement	Regional	Blank(s)	Blank(s)	Blank(s)	Blank(s)	III	Blank(s)	T3	N1	M0	52	4 or more regional lymph nodes removed	Radiation prior to surgery	Surgery performed	Beam radiation	Yes	Blank(s)	Blank(s)	Blank(s)	18	1	28	400	100	0	5	5	0	Alive or dead of other cause	Dead (attributable to causes other than this cancer dx)
8430585	White	59	White	1947	November	White	0	2006	Esophagus	Unclassified	Esophagus	Esophagus	C15.4-Middle third of esophagus	154	8070	Poorly differentiated; Grade III	Positive histology	8070/3: Squamous cell carcinoma, NOS	Regional by direct extension only	Regional	Blank(s)	Blank(s)	Blank(s)	Blank(s)	IIA	Blank(s)	T3	N0	M0	30	4 or more regional lymph nodes removed	Radiation prior to surgery	Surgery performed	Beam radiation	Yes	Blank(s)	Blank(s)	Blank(s)	10	0	999	400	0	0	5	5	0	Alive or dead of other cause	Dead (attributable to causes other than this cancer dx)
8433041	White	59	White	1946	January	White	1	2006	Esophagus	Unclassified	Esophagus	Esophagus	C15.4-Middle third of esophagus	154	8070	Moderately differentiated; Grade II	Positive histology	8070/3: Squamous cell carcinoma, NOS	Regional by direct extension only	Regional	Blank(s)	Blank(s)	Blank(s)	Blank(s)	III	Blank(s)	T4	N0	M0	40	4 or more regional lymph nodes removed	No radiation and/or cancer-directed surgery	Surgery performed	None/Unknown	No/Unknown	Blank(s)	Blank(s)	Blank(s)	6	0	40	600	0	0	3	3	0	Dead (missing/unknown COD)	Dead (missing/unknown COD)
8435837	White	60	White	1946	November	White	1	2006	Esophagus	Unclassified	Esophagus	Esophagus	C15.4-Middle third of esophagus	154	8070	Moderately differentiated; Grade II	Positive histology	8070/3: Squamous cell carcinoma, NOS	Regional by both direct extension and lymph node involvement	Regional	Blank(s)	Blank(s)	Blank(s)	Blank(s)	III	Blank(s)	T3	N1	M0	53	4 or more regional lymph nodes removed	No radiation and/or cancer-directed surgery	Surgery performed	None/Unknown	No/Unknown	Blank(s)	Blank(s)	Blank(s)	13	1	25	400	100	0	3	3	0	Alive or dead of other cause	Alive or dead due to cancer
8436872	White	68	White	1937	January	White	0	2006	Esophagus	Unclassified	Esophagus	Esophagus	C15.4-Middle third of esophagus	154	8070	Poorly differentiated; Grade III	Positive histology	8070/3: Squamous cell carcinoma, NOS	Regional by both direct extension and lymph node involvement	Regional	Blank(s)	Blank(s)	Blank(s)	Blank(s)	III	Blank(s)	T3	N1	M0	53	4 or more regional lymph nodes removed	No radiation and/or cancer-directed surgery	Surgery performed	Recommended, unknown if administered	No/Unknown	Blank(s)	Blank(s)	Blank(s)	20	2	40	400	500	0	3	3	0	N/A not first tumor	N/A not first tumor
8436964	White	82	White	1924	July	White	1	2006	Esophagus	Unclassified	Esophagus	Esophagus	C15.5-Lower third of esophagus	155	8070	Poorly differentiated; Grade III	Positive histology	8070/3: Squamous cell carcinoma, NOS	Regional by direct extension only	Regional	Blank(s)	Blank(s)	Blank(s)	Blank(s)	IIA	Blank(s)	T3	N0	M0	27	Number of regional lymph nodes removed unknown	Radiation prior to surgery	Surgery performed	Beam radiation	No/Unknown	Blank(s)	Blank(s)	Blank(s)	98	0	999	400	0	0	5	5	0	Alive or dead of other cause	Alive or dead due to cancer
8438836	White	74	White	1932	July	White	1	2006	Esophagus	Unclassified	Esophagus	Esophagus	C15.4-Middle third of esophagus	154	8070	Moderately differentiated; Grade II	Positive histology	8070/3: Squamous cell carcinoma, NOS	Regional by both direct extension and lymph node involvement	Regional	Blank(s)	Blank(s)	Blank(s)	Blank(s)	III	Blank(s)	T3	N1	M0	52	4 or more regional lymph nodes removed	Radiation after surgery	Surgery performed	Beam radiation	Yes	Blank(s)	Blank(s)	Blank(s)	17	2	33	400	100	0	3	3	0	Alive or dead of other cause	Alive or dead due to cancer
8441432	White	78	White	1927	May	White	1	2006	Esophagus	Unclassified	Esophagus	Esophagus	C15.2-Abdominal esophagus	152	8071	Moderately differentiated; Grade II	Positive histology	8071/3: Squamous cell carcinoma, keratinizing, NOS	Regional by direct extension only	Regional	Blank(s)	Blank(s)	Blank(s)	Blank(s)	IIA	Blank(s)	T3	N0	M0	53	4 or more regional lymph nodes removed	No radiation and/or cancer-directed surgery	Surgery performed	None/Unknown	No/Unknown	Blank(s)	Blank(s)	Blank(s)	26	0	40	400	0	0	3	3	0	Dead (attributable to this cancer dx)	Alive or dead due to cancer
8446345	White	72	White	1933	May	White	1	2006	Esophagus	Unclassified	Esophagus	Esophagus	C15.5-Lower third of esophagus	155	8070	Poorly differentiated; Grade III	Positive histology	8070/3: Squamous cell carcinoma, NOS	Regional by both direct extension and lymph node involvement	Regional	Blank(s)	Blank(s)	Blank(s)	Blank(s)	III	Blank(s)	T3	N1	M0	53	1 to 3 regional lymph nodes removed	Radiation prior to surgery	Surgery performed	Beam radiation	Yes	Blank(s)	Blank(s)	Blank(s)	2	0	30	400	100	0	6	6	0	Alive or dead of other cause	Dead (attributable to causes other than this cancer dx)
8447686	White	43	White	1962	May	White	1	2006	Esophagus	Unclassified	Esophagus	Esophagus	C15.5-Lower third of esophagus	155	8071	Moderately differentiated; Grade II	Positive histology	8071/3: Squamous cell carcinoma, keratinizing, NOS	Regional by direct extension only	Regional	Blank(s)	Blank(s)	Blank(s)	Blank(s)	IIA	Blank(s)	T3	N0	M0	53	4 or more regional lymph nodes removed	No radiation and/or cancer-directed surgery	Surgery performed	None/Unknown	No/Unknown	Blank(s)	Blank(s)	Blank(s)	10	0	120	400	0	0	3	3	0	Alive or dead of other cause	Dead (attributable to causes other than this cancer dx)
8450854	White	74	White	1931	May	White	1	2006	Esophagus	Unclassified	Esophagus	Esophagus	C15.4-Middle third of esophagus	154	8070	Moderately differentiated; Grade II	Positive histology	8070/3: Squamous cell carcinoma, NOS	Localized only	Localized	Blank(s)	Blank(s)	Blank(s)	Blank(s)	IIA	Blank(s)	T2	N0	M0	52	4 or more regional lymph nodes removed	Radiation prior to surgery	Surgery performed	Beam radiation	Yes	Blank(s)	Blank(s)	Blank(s)	5	0	999	200	0	0	3	3	0	Dead (attributable to this cancer dx)	Alive or dead due to cancer
8452805	Black	49	Black	1957	October	Black	0	2007	Esophagus	Unclassified	Esophagus	Esophagus	C15.5-Lower third of esophagus	155	8070	Moderately differentiated; Grade II	Positive histology	8070/3: Squamous cell carcinoma, NOS	Localized only	Localized	Blank(s)	Blank(s)	Blank(s)	Blank(s)	I	Blank(s)	T1	N0	M0	30	4 or more regional lymph nodes removed	No radiation and/or cancer-directed surgery	Surgery performed	None/Unknown	No/Unknown	Blank(s)	Blank(s)	Blank(s)	25	0	62	160	0	0	3	3	0	N/A not first tumor	N/A not first tumor
8453998	White	61	White	1944	May	White	0	2006	Esophagus	Unclassified	Esophagus	Esophagus	C15.3-Upper third of esophagus	153	8071	Moderately differentiated; Grade II	Positive histology	8071/3: Squamous cell carcinoma, keratinizing, NOS	Regional by direct extension only	Regional	Blank(s)	Blank(s)	Blank(s)	Blank(s)	IIA	Blank(s)	T3	N0	M0	52	1 to 3 regional lymph nodes removed	No radiation and/or cancer-directed surgery	Surgery performed	Recommended, unknown if administered	No/Unknown	Blank(s)	Blank(s)	Blank(s)	1	0	60	400	0	0	3	3	0	Dead (attributable to this cancer dx)	Alive or dead due to cancer
8456586	White	76	White	1929	April	White	1	2006	Esophagus	Unclassified	Esophagus	Esophagus	C15.4-Middle third of esophagus	154	8070	Poorly differentiated; Grade III	Positive histology	8070/3: Squamous cell carcinoma, NOS	Regional by both direct extension and lymph node involvement	Regional	Blank(s)	Blank(s)	Blank(s)	Blank(s)	III	Blank(s)	T3	N1	M0	54	4 or more regional lymph nodes removed	No radiation and/or cancer-directed surgery	Surgery performed	None/Unknown	No/Unknown	Blank(s)	Blank(s)	Blank(s)	9	5	55	400	100	0	3	3	0	Dead (attributable to this cancer dx)	Alive or dead due to cancer
8457203	White	68	White	1938	September	White	1	2006	Esophagus	Unclassified	Esophagus	Esophagus	C15.9-Esophagus, NOS	159	8070	Moderately differentiated; Grade II	Positive histology	8070/3: Squamous cell carcinoma, NOS	Localized only	Localized	Blank(s)	Blank(s)	Blank(s)	Blank(s)	IIA	Blank(s)	T2	N0	M0	50	4 or more regional lymph nodes removed	Radiation prior to surgery	Surgery performed	Beam radiation	Yes	Blank(s)	Blank(s)	Blank(s)	0	98	999	200	0	0	0	0	0	Alive or dead of other cause	Alive or dead due to cancer
8457640	White	75	White	1938	November	White	1	2013	Esophagus	Unclassified	Esophagus	Esophagus	C15.4-Middle third of esophagus	154	8071	Moderately differentiated; Grade II	Positive histology	8071/3: Squamous cell carcinoma, keratinizing, NOS	Regional by both direct extension and lymph node involvement	Regional	IIIB	T3	N2	M0	III	Blank(s)	T3	N1	M0	52	4 or more regional lymph nodes removed	Radiation prior to surgery	Surgery performed	Beam radiation	Yes	Blank(s)	Blank(s)	Blank(s)	18	3	80	400	100	0	5	6	0	N/A not first tumor	N/A not first tumor
8457865	White	67	White	1938	May	White	0	2006	Esophagus	Unclassified	Esophagus	Esophagus	C15.4-Middle third of esophagus	154	8070	Moderately differentiated; Grade II	Positive histology	8070/3: Squamous cell carcinoma, NOS	Localized only	Localized	Blank(s)	Blank(s)	Blank(s)	Blank(s)	I	Blank(s)	T1	N0	M0	53	4 or more regional lymph nodes removed	Radiation prior to surgery	Surgery performed	Beam radiation	Yes	Blank(s)	Blank(s)	Blank(s)	15	0	999	300	0	0	6	6	0	Alive or dead of other cause	Dead (attributable to causes other than this cancer dx)
8459569	White	62	White	1944	January	White	1	2007	Esophagus	Unclassified	Esophagus	Esophagus	C15.3-Upper third of esophagus	153	8070	Unknown	Positive histology	8070/3: Squamous cell carcinoma, NOS	Regional by both direct extension and lymph node involvement	Regional	Blank(s)	Blank(s)	Blank(s)	Blank(s)	III	Blank(s)	T3	N1	M0	30	4 or more regional lymph nodes removed	Sequence unknown, but both were given	Surgery performed	Beam radiation	Yes	Blank(s)	Blank(s)	Blank(s)	13	1	46	400	100	0	5	5	0	Dead (attributable to this cancer dx)	Alive or dead due to cancer
8461664	White	62	White	1945	May	White	1	2007	Esophagus	Unclassified	Esophagus	Esophagus	C15.8-Overlapping lesion of esophagus	158	8070	Moderately differentiated; Grade II	Positive histology	8070/3: Squamous cell carcinoma, NOS	Regional lymph nodes involved only	Regional	Blank(s)	Blank(s)	Blank(s)	Blank(s)	IIB	Blank(s)	T1	N1	M0	80	4 or more regional lymph nodes removed	Radiation prior to surgery	Surgery performed	Beam radiation	Yes	Blank(s)	Blank(s)	Blank(s)	12	1	999	300	100	0	3	3	0	Alive or dead of other cause	Alive or dead due to cancer
8466354	White	74	White	1933	July	White	0	2007	Esophagus	Unclassified	Esophagus	Esophagus	C15.3-Upper third of esophagus	153	8071	Moderately differentiated; Grade II	Positive histology	8071/3: Squamous cell carcinoma, keratinizing, NOS	Regional by both direct extension and lymph node involvement	Regional	Blank(s)	Blank(s)	Blank(s)	Blank(s)	III	Blank(s)	T3	N1	M0	27	1 to 3 regional lymph nodes removed	Radiation after surgery	Surgery performed	Beam radiation	Yes	Blank(s)	Blank(s)	Blank(s)	3	2	999	400	100	0	1	3	0	N/A not first tumor	N/A not first tumor
8467597	White	67	White	1939	July	White	0	2007	Esophagus	Unclassified	Esophagus	Esophagus	C15.4-Middle third of esophagus	154	8070	Poorly differentiated; Grade III	Positive histology	8070/3: Squamous cell carcinoma, NOS	Localized only	Localized	Blank(s)	Blank(s)	Blank(s)	Blank(s)	I	Blank(s)	T1	N0	M0	52	4 or more regional lymph nodes removed	No radiation and/or cancer-directed surgery	Surgery performed	None/Unknown	No/Unknown	Blank(s)	Blank(s)	Blank(s)	15	0	20	160	0	0	3	3	0	Dead (attributable to this cancer dx)	Alive or dead due to cancer
8474894	White	63	White	1944	July	White	1	2007	Esophagus	Unclassified	Esophagus	Esophagus	C15.4-Middle third of esophagus	154	8070	Moderately differentiated; Grade II	Positive histology	8070/3: Squamous cell carcinoma, NOS	Regional by both direct extension and lymph node involvement	Regional	Blank(s)	Blank(s)	Blank(s)	Blank(s)	III	Blank(s)	T3	N1	M0	53	4 or more regional lymph nodes removed	Radiation prior to surgery	Surgery performed	Beam radiation	Yes	Blank(s)	Blank(s)	Blank(s)	23	1	999	400	100	0	5	5	0	Dead (attributable to this cancer dx)	Alive or dead due to cancer
8477460	Black	73	Black	1933	November	Black	1	2007	Esophagus	Unclassified	Esophagus	Esophagus	C15.5-Lower third of esophagus	155	8070	Moderately differentiated; Grade II	Positive histology	8070/3: Squamous cell carcinoma, NOS	Regional by direct extension only	Regional	Blank(s)	Blank(s)	Blank(s)	Blank(s)	IIA	Blank(s)	T3	N0	M0	53	4 or more regional lymph nodes removed	Radiation prior to surgery	Surgery performed	Beam radiation	Yes	Blank(s)	Blank(s)	Blank(s)	29	0	75	400	0	0	3	3	0	Alive or dead of other cause	Dead (attributable to causes other than this cancer dx)
8483908	Black	72	Black	1934	June	Black	1	2007	Esophagus	Unclassified	Esophagus	Esophagus	C15.4-Middle third of esophagus	154	8070	Moderately differentiated; Grade II	Positive histology	8070/3: Squamous cell carcinoma, NOS	Localized only	Localized	Blank(s)	Blank(s)	Blank(s)	Blank(s)	I	Blank(s)	T1	N0	M0	53	4 or more regional lymph nodes removed	No radiation and/or cancer-directed surgery	Surgery performed	None/Unknown	No/Unknown	Blank(s)	Blank(s)	Blank(s)	11	0	14	160	0	0	3	3	0	Alive or dead of other cause	Alive or dead due to cancer
8487527	White	78	White	1928	January	White	1	2007	Esophagus	Unclassified	Esophagus	Esophagus	C15.5-Lower third of esophagus	155	8072	Poorly differentiated; Grade III	Positive histology	8072/3: Squamous cell carcinoma, large cell, nonkeratinizing, NOS	Distant site(s)/node(s) involved	Distant	Blank(s)	Blank(s)	Blank(s)	Blank(s)	III	Blank(s)	T3	N1	M0	53	4 or more regional lymph nodes removed	Radiation prior to surgery	Surgery performed	Beam radiation	Yes	Blank(s)	Blank(s)	Blank(s)	10	0	60	400	305	0	5	5	0	Alive or dead of other cause	Dead (attributable to causes other than this cancer dx)
8496869	Black	60	Black	1948	July	Black	1	2008	Esophagus	Unclassified	Esophagus	Esophagus	C15.4-Middle third of esophagus	154	8070	Moderately differentiated; Grade II	Positive histology	8070/3: Squamous cell carcinoma, NOS	Regional by direct extension only	Regional	Blank(s)	Blank(s)	Blank(s)	Blank(s)	IIA	Blank(s)	T3	N0	M0	80	4 or more regional lymph nodes removed	No radiation and/or cancer-directed surgery	Surgery performed	None/Unknown	No/Unknown	Blank(s)	Blank(s)	Blank(s)	13	0	80	400	0	0	3	3	0	Alive or dead of other cause	Dead (attributable to causes other than this cancer dx)
8497058	White	77	White	1931	August	White	0	2008	Esophagus	Unclassified	Esophagus	Esophagus	C15.5-Lower third of esophagus	155	8070	Moderately differentiated; Grade II	Positive histology	8070/3: Squamous cell carcinoma, NOS	Regional by direct extension only	Regional	Blank(s)	Blank(s)	Blank(s)	Blank(s)	IIA	Blank(s)	T3	N0	M0	50	4 or more regional lymph nodes removed	No radiation and/or cancer-directed surgery	Surgery performed	None/Unknown	No/Unknown	Blank(s)	Blank(s)	Blank(s)	17	0	35	400	0	0	3	3	0	Dead (attributable to this cancer dx)	Alive or dead due to cancer
8500669	White	65	White	1941	February	White	1	2007	Esophagus	Unclassified	Esophagus	Esophagus	C15.5-Lower third of esophagus	155	8070	Moderately differentiated; Grade II	Positive histology	8070/3: Squamous cell carcinoma, NOS	Regional by both direct extension and lymph node involvement	Regional	Blank(s)	Blank(s)	Blank(s)	Blank(s)	III	Blank(s)	T3	N1	M0	53	4 or more regional lymph nodes removed	Radiation prior to surgery	Surgery performed	Beam radiation	Yes	Blank(s)	Blank(s)	Blank(s)	12	1	70	400	500	0	5	5	0	N/A not first tumor	N/A not first tumor
8510323	Asian or Pacific Islander	62	Other Asian (1991+)	1945	February	Other (American Indian/AK Native, Asian/Pacific Islander)	1	2008	Esophagus	Unclassified	Esophagus	Esophagus	C15.4-Middle third of esophagus	154	8070	Poorly differentiated; Grade III	Positive histology	8070/3: Squamous cell carcinoma, NOS	Distant site(s)/node(s) involved	Distant	Blank(s)	Blank(s)	Blank(s)	Blank(s)	III	Blank(s)	T3	N1	M0	53	4 or more regional lymph nodes removed	Radiation prior to surgery	Surgery performed	Beam radiation	Yes	Blank(s)	Blank(s)	Blank(s)	28	2	72	400	305	0	6	5	0	Dead (attributable to this cancer dx)	Alive or dead due to cancer
8523161	Black	52	Black	1956	December	Black	0	2008	Esophagus	Unclassified	Esophagus	Esophagus	C15.5-Lower third of esophagus	155	8070	Poorly differentiated; Grade III	Positive histology	8070/3: Squamous cell carcinoma, NOS	Regional by both direct extension and lymph node involvement	Regional	Blank(s)	Blank(s)	Blank(s)	Blank(s)	III	Blank(s)	T4	N1	M0	53	4 or more regional lymph nodes removed	Radiation after surgery	Surgery performed	Beam radiation	Yes	Blank(s)	Blank(s)	Blank(s)	23	9	86	730	100	0	6	6	0	Dead (attributable to this cancer dx)	Alive or dead due to cancer
8916355	White	70	White	1937	February	White	0	2008	Esophagus	Unclassified	Esophagus	Esophagus	C15.4-Middle third of esophagus	154	8083	Poorly differentiated; Grade III	Positive histology	8083/3: Basaloid squamous cell carcinoma	Distant site(s)/node(s) involved	Distant	Blank(s)	Blank(s)	Blank(s)	Blank(s)	III	Blank(s)	T4	N1	M0	30	4 or more regional lymph nodes removed	Radiation prior to surgery	Surgery performed	Beam radiation	Yes	Blank(s)	Blank(s)	Blank(s)	33	0	70	600	305	0	5	5	0	Dead (attributable to this cancer dx)	Alive or dead due to cancer
8923123	White	78	White	1930	March	White	0	2009	Esophagus	Unclassified	Esophagus	Esophagus	C15.4-Middle third of esophagus	154	8070	Moderately differentiated; Grade II	Positive histology	8070/3: Squamous cell carcinoma, NOS	Localized only	Localized	Blank(s)	Blank(s)	Blank(s)	Blank(s)	IIA	Blank(s)	T2	N0	M0	53	4 or more regional lymph nodes removed	No radiation and/or cancer-directed surgery	Surgery performed	None/Unknown	No/Unknown	Blank(s)	Blank(s)	Blank(s)	41	0	64	200	0	0	3	3	1	Alive or dead of other cause	Alive or dead due to cancer
8934719	Asian or Pacific Islander	53	Asian Indian or Pakistani, NOS (1988+)	1960	June	Other (American Indian/AK Native, Asian/Pacific Islander)	0	2014	Esophagus	Unclassified	Esophagus	Esophagus	C15.8-Overlapping lesion of esophagus	158	8070	Moderately differentiated; Grade II	Positive histology	8070/3: Squamous cell carcinoma, NOS	Localized only	Localized	IB	T1b	N0	M0	I	Blank(s)	T1	N0	M0	27	None	No radiation and/or cancer-directed surgery	Surgery performed	None/Unknown	No/Unknown	Blank(s)	Blank(s)	Blank(s)	0	98	992	160	0	0	3	0	0	N/A not first tumor	N/A not first tumor
8938988	White	66	White	1942	September	White	1	2009	Esophagus	Unclassified	Esophagus	Esophagus	C15.5-Lower third of esophagus	155	8070	Moderately differentiated; Grade II	Positive histology	8070/3: Squamous cell carcinoma, NOS	Localized only	Localized	Blank(s)	Blank(s)	Blank(s)	Blank(s)	I	Blank(s)	T1	N0	M0	30	4 or more regional lymph nodes removed	Radiation prior to surgery	Surgery performed	Beam radiation	No/Unknown	Blank(s)	Blank(s)	Blank(s)	14	0	999	160	0	0	6	3	0	Alive or dead of other cause	Alive or dead due to cancer
8939785	White	53	White	1959	October	White	0	2012	Esophagus	Unclassified	Esophagus	Esophagus	C15.4-Middle third of esophagus	154	8071	Moderately differentiated; Grade II	Positive histology	8071/3: Squamous cell carcinoma, keratinizing, NOS	Regional by both direct extension and lymph node involvement	Regional	IIIA	T3	N1	M0	III	Blank(s)	T3	N1	M0	52	4 or more regional lymph nodes removed	No radiation and/or cancer-directed surgery	Surgery performed	None/Unknown	No/Unknown	Blank(s)	Blank(s)	Blank(s)	26	2	42	400	500	0	3	3	0	N/A not first tumor	N/A not first tumor
8947282	Black	66	Black	1942	March	Black	0	2009	Esophagus	Unclassified	Esophagus	Esophagus	C15.4-Middle third of esophagus	154	8070	Moderately differentiated; Grade II	Positive histology	8070/3: Squamous cell carcinoma, NOS	Regional by both direct extension and lymph node involvement	Regional	Blank(s)	Blank(s)	Blank(s)	Blank(s)	III	Blank(s)	T3	N1	M0	30	4 or more regional lymph nodes removed	Radiation prior to surgery	Surgery performed	Beam radiation	Yes	Blank(s)	Blank(s)	Blank(s)	23	0	20	400	100	0	5	5	0	Dead (attributable to this cancer dx)	Alive or dead due to cancer
8950236	White	71	White	1937	November	White	1	2009	Esophagus	Unclassified	Esophagus	Esophagus	C15.4-Middle third of esophagus	154	8070	Poorly differentiated; Grade III	Positive histology	8070/3: Squamous cell carcinoma, NOS	Regional lymph nodes involved only	Regional	Blank(s)	Blank(s)	Blank(s)	Blank(s)	IIB	Blank(s)	T2	N1	M0	30	1 to 3 regional lymph nodes removed	Radiation prior to surgery	Surgery performed	Beam radiation	Yes	Blank(s)	Blank(s)	Blank(s)	3	0	999	210	100	0	5	5	0	Alive or dead of other cause	Dead (attributable to causes other than this cancer dx)
8950756	Asian or Pacific Islander	52	Chinese	1957	September	Other (American Indian/AK Native, Asian/Pacific Islander)	0	2009	Esophagus	Unclassified	Esophagus	Esophagus	C15.3-Upper third of esophagus	153	8071	Moderately differentiated; Grade II	Positive histology	8071/3: Squamous cell carcinoma, keratinizing, NOS	Regional by direct extension only	Regional	Blank(s)	Blank(s)	Blank(s)	Blank(s)	IIA	Blank(s)	T3	N0	M0	53	4 or more regional lymph nodes removed	No radiation and/or cancer-directed surgery	Surgery performed	None/Unknown	Yes	Blank(s)	Blank(s)	Blank(s)	8	0	86	450	0	0	5	6	0	Alive or dead of other cause	Alive or dead due to cancer
8951502	White	62	White	1947	June	White	1	2009	Esophagus	Unclassified	Esophagus	Esophagus	C15.4-Middle third of esophagus	154	8070	Poorly differentiated; Grade III	Positive histology	8070/3: Squamous cell carcinoma, NOS	Regional by direct extension only	Regional	Blank(s)	Blank(s)	Blank(s)	Blank(s)	IIA	Blank(s)	T3	N0	M0	53	4 or more regional lymph nodes removed	Radiation prior to surgery	Surgery performed	Beam radiation	Yes	Blank(s)	Blank(s)	Blank(s)	25	0	100	400	0	0	5	6	0	Alive or dead of other cause	Alive or dead due to cancer
8951568	Black	63	Black	1946	December	Black	0	2009	Esophagus	Unclassified	Esophagus	Esophagus	C15.4-Middle third of esophagus	154	8074	Unknown	Positive histology	8074/3: Squamous cell carcinoma, spindle cell	Regional lymph nodes involved only	Regional	Blank(s)	Blank(s)	Blank(s)	Blank(s)	IIB	Blank(s)	T1	N1	M0	27	None	Radiation after surgery	Surgery performed	Beam radiation	Yes	Blank(s)	Blank(s)	Blank(s)	0	98	25	300	100	0	3	0	0	Dead (attributable to this cancer dx)	Alive or dead due to cancer
8955016	White	80	White	1929	July	White	1	2009	Esophagus	Unclassified	Esophagus	Esophagus	C15.4-Middle third of esophagus	154	8070	Poorly differentiated; Grade III	Positive histology	8070/3: Squamous cell carcinoma, NOS	Regional by both direct extension and lymph node involvement	Regional	Blank(s)	Blank(s)	Blank(s)	Blank(s)	III	Blank(s)	T3	N1	M0	53	4 or more regional lymph nodes removed	No radiation and/or cancer-directed surgery	Surgery performed	None/Unknown	Yes	Blank(s)	Blank(s)	Blank(s)	7	3	30	400	100	0	3	3	0	Dead (attributable to this cancer dx)	Alive or dead due to cancer
8959988	Black	58	Black	1952	May	Black	1	2010	Esophagus	Unclassified	Esophagus	Esophagus	C15.4-Middle third of esophagus	154	8070	Poorly differentiated; Grade III	Positive histology	8070/3: Squamous cell carcinoma, NOS	Localized only	Localized	IB	T1a	N0	M0	I	Blank(s)	T1	N0	M0	52	4 or more regional lymph nodes removed	Radiation prior to surgery	Surgery performed	Beam radiation	Yes	Blank(s)	Blank(s)	Blank(s)	10	0	1	110	0	0	6	6	0	Dead (attributable to this cancer dx)	Alive or dead due to cancer
8965844	White	66	White	1944	October	White	1	2010	Esophagus	Unclassified	Esophagus	Esophagus	C15.4-Middle third of esophagus	154	8070	Unknown	Positive histology	8070/3: Squamous cell carcinoma, NOS	Regional by both direct extension and lymph node involvement	Regional	IIIA	T3	N1	M0	III	Blank(s)	T3	N1	M0	53	4 or more regional lymph nodes removed	No radiation and/or cancer-directed surgery	Surgery performed	None/Unknown	Yes	Blank(s)	Blank(s)	Blank(s)	26	1	55	400	100	0	3	3	0	Dead (attributable to this cancer dx)	Alive or dead due to cancer
8967872	White	59	White	1951	August	White	1	2010	Esophagus	Unclassified	Esophagus	Esophagus	C15.5-Lower third of esophagus	155	8070	Moderately differentiated; Grade II	Positive histology	8070/3: Squamous cell carcinoma, NOS	Regional by both direct extension and lymph node involvement	Regional	IIIA	T3	N1	M0	III	Blank(s)	T3	N1	M0	80	4 or more regional lymph nodes removed	Radiation prior to surgery	Surgery performed	Beam radiation	Yes	Blank(s)	Blank(s)	Blank(s)	0	98	999	450	100	0	0	0	0	Alive or dead of other cause	Alive or dead due to cancer
8976837	Asian or Pacific Islander	63	Pakistani (2010+)	1947	May	Other (American Indian/AK Native, Asian/Pacific Islander)	1	2010	Esophagus	Unclassified	Esophagus	Esophagus	C15.4-Middle third of esophagus	154	8070	Poorly differentiated; Grade III	Positive histology	8070/3: Squamous cell carcinoma, NOS	Regional by direct extension only	Regional	IIIC	T4b	N0	M0	III	Blank(s)	T4	N0	M0	40	4 or more regional lymph nodes removed	Radiation prior to surgery	Surgery performed	Beam radiation	Yes	Blank(s)	Blank(s)	Blank(s)	21	0	74	730	0	0	1	3	0	Alive or dead of other cause	Dead (attributable to causes other than this cancer dx)
8980048	Black	49	Black	1961	November	Black	1	2010	Esophagus	Unclassified	Esophagus	Esophagus	C15.5-Lower third of esophagus	155	8051	Unknown	Positive histology	8051/3: Verrucous carcinoma, NOS	Localized only	Localized	IA	T1NOS	N0	M0	UNK Stage	Blank(s)	T1	N0	MX	52	4 or more regional lymph nodes removed	Radiation prior to surgery	Surgery performed	Beam radiation	Yes	Blank(s)	Blank(s)	Blank(s)	0	98	70	300	0	99	1	9	9	Alive or dead of other cause	Alive or dead due to cancer
8981415	White	66	White	1944	November	White	1	2010	Esophagus	Unclassified	Esophagus	Esophagus	C15.4-Middle third of esophagus	154	8070	Poorly differentiated; Grade III	Positive histology	8070/3: Squamous cell carcinoma, NOS	Regional by both direct extension and lymph node involvement	Regional	IIIA	T3	N1	M0	III	Blank(s)	T3	N1	M0	53	4 or more regional lymph nodes removed	Radiation prior to surgery	Surgery performed	Beam radiation	Yes	Blank(s)	Blank(s)	Blank(s)	18	1	30	400	100	0	6	6	0	Alive or dead of other cause	Alive or dead due to cancer
8981634	White	83	White	1927	April	White	0	2010	Esophagus	Unclassified	Esophagus	Esophagus	C15.4-Middle third of esophagus	154	8083	Poorly differentiated; Grade III	Positive histology	8083/3: Basaloid squamous cell carcinoma	Localized only	Localized	IB	T1b	N0	M0	I	Blank(s)	T1	N0	M0	27	None	No radiation and/or cancer-directed surgery	Surgery performed	None/Unknown	No/Unknown	Blank(s)	Blank(s)	Blank(s)	0	98	15	160	0	0	1	0	0	Alive or dead of other cause	Dead (attributable to causes other than this cancer dx)
8983432	White	75	White	1934	February	White	0	2010	Esophagus	Unclassified	Esophagus	Esophagus	C15.5-Lower third of esophagus	155	8070	Moderately differentiated; Grade II	Positive histology	8070/3: Squamous cell carcinoma, NOS	Localized only	Localized	IIA	T2	N0	M0	IIA	Blank(s)	T2	N0	M0	53	4 or more regional lymph nodes removed	No radiation and/or cancer-directed surgery	Surgery performed	None/Unknown	No/Unknown	Blank(s)	Blank(s)	Blank(s)	5	0	24	200	0	0	3	3	0	Alive or dead of other cause	Dead (attributable to causes other than this cancer dx)
8990660	Black	27	Black	1983	November	Black	0	2010	Esophagus	Unclassified	Esophagus	Esophagus	C15.5-Lower third of esophagus	155	8070	Moderately differentiated; Grade II	Positive histology	8070/3: Squamous cell carcinoma, NOS	Regional by both direct extension and lymph node involvement	Regional	IIIA	T3	N1	M0	III	Blank(s)	T3	N1	M0	30	None	Radiation prior to surgery	Surgery performed	Beam radiation	Yes	Blank(s)	Blank(s)	Blank(s)	0	98	58	400	100	0	1	0	0	Alive or dead of other cause	Alive or dead due to cancer
8992027	White	57	White	1952	January	White	1	2010	Esophagus	Unclassified	Esophagus	Esophagus	C15.5-Lower third of esophagus	155	8070	Moderately differentiated; Grade II	Positive histology	8070/3: Squamous cell carcinoma, NOS	Regional by both direct extension and lymph node involvement	Regional	IIIB	T3	N2	M0	III	Blank(s)	T3	N1	M0	53	4 or more regional lymph nodes removed	Radiation prior to surgery	Surgery performed	Beam radiation	Yes	Blank(s)	Blank(s)	Blank(s)	47	1	70	400	500	0	6	5	0	Dead (attributable to this cancer dx)	Alive or dead due to cancer
8992584	White	77	White	1933	October	White	0	2010	Esophagus	Unclassified	Esophagus	Esophagus	C15.4-Middle third of esophagus	154	8070	Poorly differentiated; Grade III	Positive histology	8070/3: Squamous cell carcinoma, NOS	Localized only	Localized	IIB	T2	N0	M0	IIA	Blank(s)	T2	N0	M0	52	1 to 3 regional lymph nodes removed	Radiation prior to surgery	Surgery performed	Beam radiation	Yes	Blank(s)	Blank(s)	Blank(s)	16	0	15	200	0	0	5	6	0	Alive or dead of other cause	Dead (attributable to causes other than this cancer dx)
8993621	Asian or Pacific Islander	66	Other Asian (1991+)	1944	November	Other (American Indian/AK Native, Asian/Pacific Islander)	1	2010	Esophagus	Unclassified	Esophagus	Esophagus	C15.5-Lower third of esophagus	155	8070	Moderately differentiated; Grade II	Positive histology	8070/3: Squamous cell carcinoma, NOS	Regional lymph nodes involved only	Regional	IIB	T1b	N1	M0	IIB	Blank(s)	T1	N1	M0	53	4 or more regional lymph nodes removed	No radiation and/or cancer-directed surgery	Surgery performed	None/Unknown	No/Unknown	Blank(s)	Blank(s)	Blank(s)	18	1	16	160	100	0	3	3	0	Dead (attributable to this cancer dx)	Alive or dead due to cancer
8999103	White	72	White	1939	October	White	1	2011	Esophagus	Unclassified	Esophagus	Esophagus	C15.4-Middle third of esophagus	154	8070	Moderately differentiated; Grade II	Positive histology	8070/3: Squamous cell carcinoma, NOS	Regional by direct extension only	Regional	IIB	T3	N0	M0	IIA	Blank(s)	T3	N0	M0	53	4 or more regional lymph nodes removed	Radiation prior to surgery	Surgery performed	Radiation, NOS method or source not specified	Yes	Blank(s)	Blank(s)	Blank(s)	0	98	80	450	0	0	1	0	0	Alive or dead of other cause	Dead (attributable to causes other than this cancer dx)
9000990	White	63	White	1948	August	White	1	2011	Esophagus	Unclassified	Esophagus	Esophagus	C15.4-Middle third of esophagus	154	8070	Moderately differentiated; Grade II	Positive histology	8070/3: Squamous cell carcinoma, NOS	Regional lymph nodes involved only	Regional	IIB	T2	N1	M0	IIB	Blank(s)	T2	N1	M0	30	4 or more regional lymph nodes removed	Radiation prior to surgery	Surgery performed	Beam radiation	Yes	Blank(s)	Blank(s)	Blank(s)	27	0	999	210	100	0	5	5	0	Dead (attributable to this cancer dx)	Alive or dead due to cancer
9002143	White	62	White	1948	January	White	0	2011	Esophagus	Unclassified	Esophagus	Esophagus	C15.5-Lower third of esophagus	155	8070	Moderately differentiated; Grade II	Positive histology	8070/3: Squamous cell carcinoma, NOS	Regional by direct extension only	Regional	IIA	T3	N0	M0	IIA	Blank(s)	T3	N0	M0	53	4 or more regional lymph nodes removed	Radiation prior to surgery	Surgery performed	Beam radiation	Yes	Blank(s)	Blank(s)	Blank(s)	18	0	50	400	0	0	6	6	0	Alive or dead of other cause	Alive or dead due to cancer
9022271	White	60	White	1951	April	White	1	2011	Esophagus	Unclassified	Esophagus	Esophagus	C15.4-Middle third of esophagus	154	8070	Moderately differentiated; Grade II	Positive histology	8070/3: Squamous cell carcinoma, NOS	Regional by direct extension only	Regional	IIB	T3	N0	M0	IIA	Blank(s)	T3	N0	M0	50	4 or more regional lymph nodes removed	Radiation prior to surgery	Surgery performed	Beam radiation	Yes	Blank(s)	Blank(s)	Blank(s)	18	0	50	400	0	0	5	5	0	Dead (attributable to this cancer dx)	Alive or dead due to cancer
9026286	White	62	White	1953	September	White	0	2016	Esophagus	Unclassified	Esophagus	Esophagus	C15.3-Upper third of esophagus	153	8070	Moderately differentiated; Grade II	Positive histology	8070/3: Squamous cell carcinoma, NOS	Localized only	Localized	Blank(s)	Blank(s)	Blank(s)	Blank(s)	Blank(s)	Blank(s)	Blank(s)	Blank(s)	Blank(s)	13	None	No radiation and/or cancer-directed surgery	Surgery performed	None/Unknown	No/Unknown	Blank(s)	Blank(s)	20	0	98	Blank(s)	Blank(s)	Blank(s)	Blank(s)	Blank(s)	Blank(s)	Blank(s)	N/A not first tumor	N/A not first tumor
9031575	White	76	White	1935	December	White	1	2011	Esophagus	Unclassified	Esophagus	Esophagus	C15.5-Lower third of esophagus	155	8070	Unknown	Positive histology	8070/3: Squamous cell carcinoma, NOS	Regional by both direct extension and lymph node involvement	Regional	IIIA	T3	N1	M0	III	Blank(s)	T3	N1	M0	53	4 or more regional lymph nodes removed	Radiation prior to surgery	Surgery performed	Beam radiation	Yes	Blank(s)	Blank(s)	Blank(s)	9	1	40	400	100	0	5	5	0	Dead (attributable to this cancer dx)	Alive or dead due to cancer
9043728	White	57	White	1955	September	White	1	2012	Esophagus	Unclassified	Esophagus	Esophagus	C15.4-Middle third of esophagus	154	8070	Poorly differentiated; Grade III	Positive histology	8070/3: Squamous cell carcinoma, NOS	Regional by direct extension only	Regional	IIB	T3	N0	M0	IIA	Blank(s)	T3	N0	M0	53	4 or more regional lymph nodes removed	Radiation prior to surgery	Surgery performed	Beam radiation	Yes	Blank(s)	Blank(s)	Blank(s)	20	0	40	400	0	0	5	5	0	Alive or dead of other cause	Alive or dead due to cancer
9049811	White	68	White	1943	February	White	0	2012	Esophagus	Unclassified	Esophagus	Esophagus	C15.4-Middle third of esophagus	154	8070	Moderately differentiated; Grade II	Positive histology	8070/3: Squamous cell carcinoma, NOS	Regional lymph nodes involved only	Regional	IIB	T2	N1	M0	IIB	Blank(s)	T2	N1	M0	30	4 or more regional lymph nodes removed	No radiation and/or cancer-directed surgery	Surgery performed	None/Unknown	No/Unknown	Blank(s)	Blank(s)	Blank(s)	31	1	35	200	100	0	3	3	0	Alive or dead of other cause	Alive or dead due to cancer
9070733	White	60	White	1955	August	White	0	2015	Esophagus	Unclassified	Esophagus	Esophagus	C15.5-Lower third of esophagus	155	8070	Moderately differentiated; Grade II	Positive histology	8070/3: Squamous cell carcinoma, NOS	Localized only	Localized	IB	T1a	N0	M0	I	Blank(s)	T1	N0	M0	22	4 or more regional lymph nodes removed	No radiation and/or cancer-directed surgery	Surgery performed	None/Unknown	No/Unknown	Blank(s)	Blank(s)	Blank(s)	23	0	30	120	0	0	3	3	0	N/A not first tumor	N/A not first tumor
9072037	White	78	White	1934	December	White	1	2012	Esophagus	Unclassified	Esophagus	Esophagus	C15.8-Overlapping lesion of esophagus	158	8070	Moderately differentiated; Grade II	Positive histology	8070/3: Squamous cell carcinoma, NOS	Localized only	Localized	IB	T1a	N0	M0	I	Blank(s)	T1	N0	M0	80	4 or more regional lymph nodes removed	No radiation and/or cancer-directed surgery	Surgery performed	None/Unknown	No/Unknown	Blank(s)	Blank(s)	Blank(s)	21	0	50	110	0	0	3	3	0	Alive or dead of other cause	Alive or dead due to cancer
9456670	White	69	White	1943	June	White	1	2013	Esophagus	Unclassified	Esophagus	Esophagus	C15.4-Middle third of esophagus	154	8070	Unknown	Positive histology	8070/3: Squamous cell carcinoma, NOS	Localized only	Localized	IA	T1NOS	N0	M0	I	Blank(s)	T1	N0	M0	20	None	Radiation after surgery	Surgery performed	Beam radiation	No/Unknown	Blank(s)	Blank(s)	Blank(s)	0	98	999	170	0	0	3	0	0	Alive or dead of other cause	Alive or dead due to cancer
9457084	White	70	White	1942	March	White	1	2013	Esophagus	Unclassified	Esophagus	Esophagus	C15.5-Lower third of esophagus	155	8070	Poorly differentiated; Grade III	Positive histology	8070/3: Squamous cell carcinoma, NOS	Regional by both direct extension and lymph node involvement	Regional	IIIA	T3	N1	M0	III	Blank(s)	T3	N1	M0	53	4 or more regional lymph nodes removed	Radiation before and after surgery	Surgery performed	Beam radiation	Yes	Blank(s)	Blank(s)	Blank(s)	13	2	40	450	100	0	5	5	0	Alive or dead of other cause	Alive or dead due to cancer
9465358	White	69	White	1943	May	White	0	2013	Esophagus	Unclassified	Esophagus	Esophagus	C15.4-Middle third of esophagus	154	8070	Poorly differentiated; Grade III	Positive histology	8070/3: Squamous cell carcinoma, NOS	Regional lymph nodes involved only	Regional	IIB	T2	N1	M0	IIB	Blank(s)	T2	N1	M0	53	4 or more regional lymph nodes removed	Radiation prior to surgery	Surgery performed	Beam radiation	Yes	Blank(s)	Blank(s)	Blank(s)	29	0	998	200	560	0	5	5	0	Alive or dead of other cause	Alive or dead due to cancer
9469268	White	59	White	1954	June	White	0	2013	Esophagus	Unclassified	Esophagus	Esophagus	C15.5-Lower third of esophagus	155	8070	Moderately differentiated; Grade II	Positive histology	8070/3: Squamous cell carcinoma, NOS	Distant site(s)/node(s) involved	Distant	IIIB	T3	N2	M0	III	Blank(s)	T3	N1	M0	80	4 or more regional lymph nodes removed	Radiation prior to surgery	Surgery performed	Beam radiation	Yes	Blank(s)	Blank(s)	Blank(s)	0	98	110	400	305	0	1	1	0	Alive or dead of other cause	Alive or dead due to cancer
9472255	Asian or Pacific Islander	49	Other Asian (1991+)	1963	October	Other (American Indian/AK Native, Asian/Pacific Islander)	1	2013	Esophagus	Unclassified	Esophagus	Esophagus	C15.4-Middle third of esophagus	154	8072	Moderately differentiated; Grade II	Positive histology	8072/3: Squamous cell carcinoma, large cell, nonkeratinizing, NOS	Regional by both direct extension and lymph node involvement	Regional	IIIB	T3	N2	M0	III	Blank(s)	T3	N1	M0	53	4 or more regional lymph nodes removed	Radiation prior to surgery	Surgery performed	Beam radiation	Yes	Blank(s)	Blank(s)	Blank(s)	30	2	84	400	100	0	5	5	0	Dead (attributable to this cancer dx)	Alive or dead due to cancer
9476605	White	51	White	1962	December	White	1	2013	Esophagus	Unclassified	Esophagus	Esophagus	C15.4-Middle third of esophagus	154	8070	Unknown	Positive histology	8070/3: Squamous cell carcinoma, NOS	Localized only	Localized	IA	T1b	N0	M0	I	Blank(s)	T1	N0	M0	80	4 or more regional lymph nodes removed	Radiation prior to surgery	Surgery performed	Beam radiation	Yes	Blank(s)	Blank(s)	Blank(s)	12	0	999	160	0	0	5	6	0	Dead (attributable to this cancer dx)	Alive or dead due to cancer
9477819	White	57	White	1955	August	White	0	2013	Esophagus	Unclassified	Esophagus	Esophagus	C15.5-Lower third of esophagus	155	8070	Unknown	Positive histology	8070/3: Squamous cell carcinoma, NOS	Regional by both direct extension and lymph node involvement	Regional	IIIA	T3	N1	M0	III	Blank(s)	T3	N1	M0	53	4 or more regional lymph nodes removed	Radiation prior to surgery	Surgery performed	Beam radiation	Yes	Blank(s)	Blank(s)	Blank(s)	18	0	60	400	100	0	5	5	0	Alive or dead of other cause	Alive or dead due to cancer
9477884	White	61	White	1952	November	White	0	2013	Esophagus	Unclassified	Esophagus	Esophagus	C15.5-Lower third of esophagus	155	8070	Moderately differentiated; Grade II	Positive histology	8070/3: Squamous cell carcinoma, NOS	Regional by both direct extension and lymph node involvement	Regional	IIIA	T3	N1	M0	III	Blank(s)	T3	N1	M0	40	4 or more regional lymph nodes removed	Radiation prior to surgery	Surgery performed	Beam radiation	Yes	Blank(s)	Blank(s)	Blank(s)	0	98	999	450	100	0	1	0	0	Alive or dead of other cause	Alive or dead due to cancer
9481620	White	57	White	1956	December	White	1	2013	Esophagus	Unclassified	Esophagus	Esophagus	C15.5-Lower third of esophagus	155	8070	Well differentiated; Grade I	Positive histology	8070/3: Squamous cell carcinoma, NOS	Regional by both direct extension and lymph node involvement	Regional	IIIA	T3	N1	M0	III	Blank(s)	T3	N1	M0	52	4 or more regional lymph nodes removed	Radiation prior to surgery	Surgery performed	Beam radiation	Yes	Blank(s)	Blank(s)	Blank(s)	11	1	12	450	560	0	5	3	0	Dead (attributable to this cancer dx)	Alive or dead due to cancer
9494283	White	49	White	1964	January	White	1	2014	Esophagus	Unclassified	Esophagus	Esophagus	C15.4-Middle third of esophagus	154	8071	Moderately differentiated; Grade II	Positive histology	8071/3: Squamous cell carcinoma, keratinizing, NOS	Regional by direct extension only	Regional	IIB	T3	N0	M0	IIA	Blank(s)	T3	N0	M0	40	4 or more regional lymph nodes removed	Radiation prior to surgery	Surgery performed	Beam radiation	Yes	Blank(s)	Blank(s)	Blank(s)	20	0	58	400	0	0	6	6	0	Alive or dead of other cause	Alive or dead due to cancer
9494636	White	79	White	1934	February	White	0	2014	Esophagus	Unclassified	Esophagus	Esophagus	C15.4-Middle third of esophagus	154	8070	Poorly differentiated; Grade III	Positive histology	8070/3: Squamous cell carcinoma, NOS	Unknown/unstaged/unspecified/DCO	Unknown/unstaged	UNK Stage	TX	N0	M0	UNK Stage	Blank(s)	TX	N0	M0	53	4 or more regional lymph nodes removed	No radiation and/or cancer-directed surgery	Surgery performed	None/Unknown	Yes	Blank(s)	Blank(s)	Blank(s)	17	0	999	999	0	0	1	3	0	Dead (attributable to this cancer dx)	Alive or dead due to cancer
9496219	Unknown	52	Other	1961	January	Unknown	1	2014	Esophagus	Unclassified	Esophagus	Esophagus	C15.4-Middle third of esophagus	154	8071	Moderately differentiated; Grade II	Positive histology	8071/3: Squamous cell carcinoma, keratinizing, NOS	Regional by direct extension only	Regional	IIB	T3	N0	M0	IIA	Blank(s)	T3	N0	M0	52	4 or more regional lymph nodes removed	Radiation prior to surgery	Surgery performed	Beam radiation	Yes	Blank(s)	Blank(s)	Blank(s)	15	0	25	450	0	0	5	6	0	Alive or dead of other cause	Alive or dead due to cancer
9496834	White	61	White	1953	June	White	0	2014	Esophagus	Unclassified	Esophagus	Esophagus	C15.4-Middle third of esophagus	154	8070	Poorly differentiated; Grade III	Positive histology	8070/3: Squamous cell carcinoma, NOS	Regional by direct extension only	Regional	IIB	T3	N0	M0	IIA	Blank(s)	T3	N0	M0	54	4 or more regional lymph nodes removed	Radiation prior to surgery	Surgery performed	Beam radiation	Yes	Blank(s)	Blank(s)	Blank(s)	15	0	999	400	0	0	5	5	0	Alive or dead of other cause	Alive or dead due to cancer
9504242	Black	64	Black	1950	July	Black	0	2014	Esophagus	Unclassified	Esophagus	Esophagus	C15.5-Lower third of esophagus	155	8070	Poorly differentiated; Grade III	Positive histology	8070/3: Squamous cell carcinoma, NOS	Regional by both direct extension and lymph node involvement	Regional	IIIA	T3	N1	M0	III	Blank(s)	T3	N1	M0	53	4 or more regional lymph nodes removed	Surgery both before and after radiation	Surgery performed	Beam radiation	Yes	Blank(s)	Blank(s)	Blank(s)	95	95	60	400	100	0	5	5	0	Dead (attributable to this cancer dx)	Alive or dead due to cancer
9519542	White	65	White	1947	May	White	1	2013	Esophagus	Unclassified	Esophagus	Esophagus	C15.5-Lower third of esophagus	155	8071	Moderately differentiated; Grade II	Positive histology	8071/3: Squamous cell carcinoma, keratinizing, NOS	Regional lymph nodes involved only	Regional	IIB	T1NOS	N1	M0	IIB	Blank(s)	T1	N1	M0	53	4 or more regional lymph nodes removed	Radiation prior to surgery	Surgery performed	Beam radiation	Yes	Blank(s)	Blank(s)	Blank(s)	24	0	75	300	100	0	5	5	0	Alive or dead of other cause	Alive or dead due to cancer
9527979	White	82	White	1931	September	White	1	2014	Esophagus	Unclassified	Esophagus	Esophagus	C15.4-Middle third of esophagus	154	8070	Poorly differentiated; Grade III	Positive histology	8070/3: Squamous cell carcinoma, NOS	Regional lymph nodes involved only	Regional	IIB	T2	N1	M0	IIB	Blank(s)	T2	N1	M0	52	4 or more regional lymph nodes removed	No radiation and/or cancer-directed surgery	Surgery performed	None/Unknown	No/Unknown	Blank(s)	Blank(s)	Blank(s)	21	0	999	200	100	0	5	5	0	Alive or dead of other cause	Dead (attributable to causes other than this cancer dx)
9538332	White	72	White	1943	October	White	0	2015	Esophagus	Unclassified	Esophagus	Esophagus	C15.5-Lower third of esophagus	155	8070	Moderately differentiated; Grade II	Positive histology	8070/3: Squamous cell carcinoma, NOS	Localized only	Localized	IB	T1b	N0	M0	I	Blank(s)	T1	N0	M0	50	4 or more regional lymph nodes removed	No radiation and/or cancer-directed surgery	Surgery performed	None/Unknown	No/Unknown	Blank(s)	Blank(s)	Blank(s)	11	0	10	160	0	0	3	3	0	N/A not first tumor	N/A not first tumor
9554040	White	73	White	1941	May	White	1	2015	Esophagus	Unclassified	Esophagus	Esophagus	C15.9-Esophagus, NOS	159	8070	Poorly differentiated; Grade III	Positive histology	8070/3: Squamous cell carcinoma, NOS	Regional by both direct extension and lymph node involvement	Regional	IIIA	T3	N1	M0	III	Blank(s)	T3	N1	M0	53	4 or more regional lymph nodes removed	No radiation and/or cancer-directed surgery	Surgery performed	None/Unknown	Yes	Blank(s)	Blank(s)	Blank(s)	12	0	999	450	560	0	5	5	0	N/A not first tumor	N/A not first tumor
9555486	Black	47	Black	1968	December	Black	0	2015	Esophagus	Unclassified	Esophagus	Esophagus	C15.9-Esophagus, NOS	159	8070	Poorly differentiated; Grade III	Positive histology	8070/3: Squamous cell carcinoma, NOS	Distant site(s)/node(s) involved	Distant	IIB	T2	N1	M0	IIB	Blank(s)	T2	N1	M0	40	4 or more regional lymph nodes removed	Radiation prior to surgery	Surgery performed	Beam radiation	Yes	Blank(s)	Blank(s)	Blank(s)	4	1	15	210	305	0	1	3	0	N/A not first tumor	N/A not first tumor
9571874	White	66	White	1950	August	White	1	2016	Esophagus	Unclassified	Esophagus	Esophagus	C15.1-Thoracic esophagus	151	8070	Moderately differentiated; Grade II	Positive histology	8070/3: Squamous cell carcinoma, NOS	Localized only	Localized	Blank(s)	Blank(s)	Blank(s)	Blank(s)	Blank(s)	Blank(s)	Blank(s)	Blank(s)	Blank(s)	52	4 or more regional lymph nodes removed	No radiation and/or cancer-directed surgery	Surgery performed	None/Unknown	No/Unknown	Blank(s)	Blank(s)	21	8	0	Blank(s)	Blank(s)	Blank(s)	Blank(s)	Blank(s)	Blank(s)	Blank(s)	Dead (attributable to this cancer dx)	Alive or dead due to cancer
9575728	Black	64	Black	1952	October	Black	0	2016	Esophagus	Unclassified	Esophagus	Esophagus	C15.4-Middle third of esophagus	154	8071	Poorly differentiated; Grade III	Positive histology	8071/3: Squamous cell carcinoma, keratinizing, NOS	Regional by direct extension only	Regional	Blank(s)	Blank(s)	Blank(s)	Blank(s)	Blank(s)	Blank(s)	Blank(s)	Blank(s)	Blank(s)	52	4 or more regional lymph nodes removed	Radiation prior to surgery	Surgery performed	Beam radiation	Yes	Blank(s)	Blank(s)	40	15	0	Blank(s)	Blank(s)	Blank(s)	Blank(s)	Blank(s)	Blank(s)	Blank(s)	Alive or dead of other cause	Alive or dead due to cancer
9579474	White	58	White	1957	July	White	1	2016	Esophagus	Unclassified	Esophagus	Esophagus	C15.5-Lower third of esophagus	155	8070	Poorly differentiated; Grade III	Positive histology	8070/3: Squamous cell carcinoma, NOS	Regional by both direct extension and lymph node involvement	Regional	Blank(s)	Blank(s)	Blank(s)	Blank(s)	Blank(s)	Blank(s)	Blank(s)	Blank(s)	Blank(s)	53	4 or more regional lymph nodes removed	Radiation before and after surgery	Surgery performed	Beam radiation	Yes	Blank(s)	Blank(s)	999	13	0	Blank(s)	Blank(s)	Blank(s)	Blank(s)	Blank(s)	Blank(s)	Blank(s)	Alive or dead of other cause	Alive or dead due to cancer
9581949	White	54	White	1961	July	White	0	2016	Esophagus	Unclassified	Esophagus	Esophagus	C15.3-Upper third of esophagus	153	8070	Moderately differentiated; Grade II	Positive histology	8070/3: Squamous cell carcinoma, NOS	Localized only	Localized	Blank(s)	Blank(s)	Blank(s)	Blank(s)	Blank(s)	Blank(s)	Blank(s)	Blank(s)	Blank(s)	53	4 or more regional lymph nodes removed	No radiation and/or cancer-directed surgery	Surgery performed	None/Unknown	No/Unknown	Blank(s)	Blank(s)	35	14	0	Blank(s)	Blank(s)	Blank(s)	Blank(s)	Blank(s)	Blank(s)	Blank(s)	Alive or dead of other cause	Alive or dead due to cancer
10117563	White	76	White	1928	September	White	0	2004	Esophagus	Unclassified	Esophagus	Esophagus	C15.4-Middle third of esophagus	154	8070	Moderately differentiated; Grade II	Positive histology	8070/3: Squamous cell carcinoma, NOS	Regional by direct extension only	Regional	Blank(s)	Blank(s)	Blank(s)	Blank(s)	IIA	Blank(s)	T3	N0	M0	53	4 or more regional lymph nodes removed	No radiation and/or cancer-directed surgery	Surgery performed	Recommended, unknown if administered	No/Unknown	Blank(s)	Blank(s)	Blank(s)	11	0	22	400	0	0	3	3	0	N/A not first tumor	N/A not first tumor
10616623	White	77	White	1928	August	White	0	2005	Esophagus	Unclassified	Esophagus	Esophagus	C15.4-Middle third of esophagus	154	8070	Unknown	Positive histology	8070/3: Squamous cell carcinoma, NOS	Regional by both direct extension and lymph node involvement	Regional	Blank(s)	Blank(s)	Blank(s)	Blank(s)	III	Blank(s)	T4	N1	M0	24	None	Intraoperative rad with other rad before/after surgery	Surgery performed	Combination of beam with implants or isotopes	Yes	Blank(s)	Blank(s)	Blank(s)	0	98	70	600	100	0	1	0	0	N/A not first tumor	N/A not first tumor
10702516	White	61	White	1948	April	White	1	2009	Esophagus	Unclassified	Esophagus	Esophagus	C15.5-Lower third of esophagus	155	8071	Moderately differentiated; Grade II	Positive histology	8071/3: Squamous cell carcinoma, keratinizing, NOS	Regional lymph nodes involved only	Regional	Blank(s)	Blank(s)	Blank(s)	Blank(s)	IIB	Blank(s)	T1	N1	M0	53	None	Radiation prior to surgery	Surgery performed	Beam radiation	Yes	Blank(s)	Blank(s)	Blank(s)	0	98	999	300	100	0	1	0	0	N/A not first tumor	N/A not first tumor
11163364	White	51	White	1958	August	White	0	2009	Esophagus	Unclassified	Esophagus	Esophagus	C15.9-Esophagus, NOS	159	8070	Moderately differentiated; Grade II	Positive histology	8070/3: Squamous cell carcinoma, NOS	Localized only	Localized	Blank(s)	Blank(s)	Blank(s)	Blank(s)	IIA	Blank(s)	T2	N0	M0	40	4 or more regional lymph nodes removed	No radiation and/or cancer-directed surgery	Surgery performed	None/Unknown	Yes	Blank(s)	Blank(s)	Blank(s)	13	0	999	200	0	0	6	6	0	N/A not first tumor	N/A not first tumor
11186445	White	69	White	1945	October	White	0	2014	Esophagus	Unclassified	Esophagus	Esophagus	C15.4-Middle third of esophagus	154	8070	Moderately differentiated; Grade II	Positive histology	8070/3: Squamous cell carcinoma, NOS	Regional by both direct extension and lymph node involvement	Regional	IIIA	T3	N1	M0	III	Blank(s)	T3	N1	M0	53	4 or more regional lymph nodes removed	Radiation prior to surgery	Surgery performed	Beam radiation	Yes	Blank(s)	Blank(s)	Blank(s)	7	0	40	400	100	0	5	5	0	N/A not first tumor	N/A not first tumor
11192374	Black	42	Black	1967	January	Black	0	2010	Esophagus	Unclassified	Esophagus	Esophagus	C15.1-Thoracic esophagus	151	8070	Poorly differentiated; Grade III	Positive histology	8070/3: Squamous cell carcinoma, NOS	Localized only	Localized	IB	T1NOS	N0	M0	I	Blank(s)	T1	N0	M0	30	4 or more regional lymph nodes removed	Radiation prior to surgery	Surgery performed	Beam radiation	Yes	Blank(s)	Blank(s)	Blank(s)	20	0	30	300	0	0	5	6	0	N/A not first tumor	N/A not first tumor
12272062	Black	65	Black	1942	July	Black	1	2008	Esophagus	Unclassified	Esophagus	Esophagus	C15.4-Middle third of esophagus	154	8070	Poorly differentiated; Grade III	Positive histology	8070/3: Squamous cell carcinoma, NOS	Regional by both direct extension and lymph node involvement	Regional	Blank(s)	Blank(s)	Blank(s)	Blank(s)	III	Blank(s)	T3	N1	M0	53	Sentinel node biopsy and lym nd removed same/unstated time	Radiation after surgery	Surgery performed	Beam radiation	Yes	Blank(s)	Blank(s)	Blank(s)	9	3	32	400	100	0	3	3	1	N/A not first tumor	N/A not first tumor
12317955	White	64	White	1946	January	White	0	2011	Esophagus	Unclassified	Esophagus	Esophagus	C15.5-Lower third of esophagus	155	8070	Poorly differentiated; Grade III	Positive histology	8070/3: Squamous cell carcinoma, NOS	Localized only	Localized	IB	T1b	N0	M0	I	Blank(s)	T1	N0	M0	30	4 or more regional lymph nodes removed	No radiation and/or cancer-directed surgery	Surgery performed	None/Unknown	No/Unknown	Blank(s)	Blank(s)	Blank(s)	13	0	30	160	0	0	3	3	1	N/A not first tumor	N/A not first tumor
12340550	White	66	White	1942	May	White	0	2008	Esophagus	Unclassified	Esophagus	Esophagus	C15.5-Lower third of esophagus	155	8070	Well differentiated; Grade I	Positive histology	8070/3: Squamous cell carcinoma, NOS	Localized only	Localized	Blank(s)	Blank(s)	Blank(s)	Blank(s)	I	Blank(s)	T1	N0	M0	53	4 or more regional lymph nodes removed	Radiation after surgery	Surgery performed	Radiation, NOS method or source not specified	No/Unknown	Blank(s)	Blank(s)	Blank(s)	5	0	990	160	0	0	3	3	0	N/A not first tumor	N/A not first tumor
12344833	White	70	White	1944	March	White	0	2015	Esophagus	Unclassified	Esophagus	Esophagus	C15.4-Middle third of esophagus	154	8070	Moderately differentiated; Grade II	Positive histology	8070/3: Squamous cell carcinoma, NOS	Regional by direct extension only	Regional	IIB	T3	N0	M0	IIA	Blank(s)	T3	N0	M0	53	4 or more regional lymph nodes removed	No radiation and/or cancer-directed surgery	Surgery performed	None/Unknown	No/Unknown	Blank(s)	Blank(s)	Blank(s)	14	0	45	400	0	0	3	3	0	N/A not first tumor	N/A not first tumor
12380242	White	67	White	1937	June	White	1	2004	Esophagus	Unclassified	Esophagus	Esophagus	C15.4-Middle third of esophagus	154	8071	Moderately differentiated; Grade II	Positive histology	8071/3: Squamous cell carcinoma, keratinizing, NOS	Distant site(s)/node(s) involved	Distant	Blank(s)	Blank(s)	Blank(s)	Blank(s)	III	Blank(s)	T3	N1	M0	40	4 or more regional lymph nodes removed	Radiation after surgery	Surgery performed	Beam radiation	Yes	Blank(s)	Blank(s)	Blank(s)	7	0	24	400	305	0	5	5	0	N/A not first tumor	N/A not first tumor
12392741	White	77	White	1928	January	White	1	2006	Esophagus	Unclassified	Esophagus	Esophagus	C15.4-Middle third of esophagus	154	8070	Unknown	Positive histology	8070/3: Squamous cell carcinoma, NOS	Regional by both direct extension and lymph node involvement	Regional	Blank(s)	Blank(s)	Blank(s)	Blank(s)	III	Blank(s)	T3	N1	M0	53	4 or more regional lymph nodes removed	Radiation prior to surgery	Surgery performed	Beam radiation	Yes	Blank(s)	Blank(s)	Blank(s)	10	1	60	400	100	0	5	5	0	N/A not first tumor	N/A not first tumor
12905479	White	65	White	1943	June	White	0	2009	Esophagus	Unclassified	Esophagus	Esophagus	C15.5-Lower third of esophagus	155	8070	Poorly differentiated; Grade III	Positive histology	8070/3: Squamous cell carcinoma, NOS	Regional lymph nodes involved only	Regional	Blank(s)	Blank(s)	Blank(s)	Blank(s)	IIB	Blank(s)	T2	N1	M0	53	4 or more regional lymph nodes removed	Radiation prior to surgery	Surgery performed	Beam radiation	Yes	Blank(s)	Blank(s)	Blank(s)	11	0	20	200	100	0	5	6	1	N/A not first tumor	N/A not first tumor
12905878	Black	70	Black	1938	May	Black	1	2008	Esophagus	Unclassified	Esophagus	Esophagus	C15.5-Lower third of esophagus	155	8083	Moderately differentiated; Grade II	Positive histology	8083/3: Basaloid squamous cell carcinoma	Localized only	Localized	Blank(s)	Blank(s)	Blank(s)	Blank(s)	I	Blank(s)	T1	N0	M0	53	4 or more regional lymph nodes removed	No radiation and/or cancer-directed surgery	Surgery performed	None/Unknown	No/Unknown	Blank(s)	Blank(s)	Blank(s)	14	0	15	160	0	0	3	3	0	N/A not first tumor	N/A not first tumor
13403678	Black	55	Black	1950	July	Black	1	2006	Esophagus	Unclassified	Esophagus	Esophagus	C15.9-Esophagus, NOS	159	8070	Moderately differentiated; Grade II	Positive histology	8070/3: Squamous cell carcinoma, NOS	Unknown/unstaged/unspecified/DCO	Unknown/unstaged	Blank(s)	Blank(s)	Blank(s)	Blank(s)	UNK Stage	Blank(s)	TX	NX	MX	53	None	Radiation prior to surgery	Surgery performed	Beam radiation	Yes	Blank(s)	Blank(s)	Blank(s)	0	98	999	999	999	99	3	9	9	N/A not first tumor	N/A not first tumor
13413706	White	74	White	1941	February	White	1	2016	Esophagus	Unclassified	Esophagus	Esophagus	C15.4-Middle third of esophagus	154	8072	Moderately differentiated; Grade II	Positive histology	8072/3: Squamous cell carcinoma, large cell, nonkeratinizing, NOS	Regional by both direct extension and lymph node involvement	Regional	Blank(s)	Blank(s)	Blank(s)	Blank(s)	Blank(s)	Blank(s)	Blank(s)	Blank(s)	Blank(s)	40	4 or more regional lymph nodes removed	Radiation prior to surgery	Surgery performed	Beam radiation	Yes	Blank(s)	Blank(s)	15	28	0	Blank(s)	Blank(s)	Blank(s)	Blank(s)	Blank(s)	Blank(s)	Blank(s)	N/A not first tumor	N/A not first tumor
13436213	White	74	White	1929	January	White	1	2004	Esophagus	Unclassified	Esophagus	Esophagus	C15.4-Middle third of esophagus	154	8070	Moderately differentiated; Grade II	Positive histology	8070/3: Squamous cell carcinoma, NOS	Localized only	Localized	Blank(s)	Blank(s)	Blank(s)	Blank(s)	I	Blank(s)	T1	N0	M0	14	None	Radiation prior to surgery	Surgery performed	Radiation, NOS method or source not specified	Yes	Blank(s)	Blank(s)	Blank(s)	0	98	40	300	0	0	1	0	0	Alive or dead of other cause	Alive or dead due to cancer
13438400	White	80	White	1925	February	White	0	2006	Esophagus	Unclassified	Esophagus	Esophagus	C15.5-Lower third of esophagus	155	8070	Unknown	Positive histology	8070/3: Squamous cell carcinoma, NOS	Localized only	Localized	Blank(s)	Blank(s)	Blank(s)	Blank(s)	I	Blank(s)	T1	N0	M0	53	4 or more regional lymph nodes removed	Radiation prior to surgery	Surgery performed	Beam radiation	Yes	Blank(s)	Blank(s)	Blank(s)	20	0	999	120	0	0	6	6	1	N/A not first tumor	N/A not first tumor
13439699	Black	70	Black	1939	October	Black	1	2009	Esophagus	Unclassified	Esophagus	Esophagus	C15.4-Middle third of esophagus	154	8071	Moderately differentiated; Grade II	Positive histology	8071/3: Squamous cell carcinoma, keratinizing, NOS	Regional by direct extension only	Regional	Blank(s)	Blank(s)	Blank(s)	Blank(s)	IIA	Blank(s)	T3	N0	M0	53	4 or more regional lymph nodes removed	Radiation prior to surgery	Surgery performed	Beam radiation	Yes	Blank(s)	Blank(s)	Blank(s)	6	0	40	450	0	0	5	5	0	N/A not first tumor	N/A not first tumor
13458035	Black	75	Black	1928	January	Black	1	2004	Esophagus	Unclassified	Esophagus	Esophagus	C15.4-Middle third of esophagus	154	8071	Unknown	Positive histology	8071/3: Squamous cell carcinoma, keratinizing, NOS	Localized only	Localized	Blank(s)	Blank(s)	Blank(s)	Blank(s)	I	Blank(s)	T1	N0	M0	26	None	Radiation after surgery	Surgery performed	Radiation, NOS method or source not specified	Yes	Blank(s)	Blank(s)	Blank(s)	0	98	999	300	0	0	3	0	0	Dead (attributable to this cancer dx)	Alive or dead due to cancer
13460111	Black	54	Black	1949	June	Black	1	2004	Esophagus	Unclassified	Esophagus	Esophagus	C15.4-Middle third of esophagus	154	8070	Poorly differentiated; Grade III	Positive histology	8070/3: Squamous cell carcinoma, NOS	Localized only	Localized	Blank(s)	Blank(s)	Blank(s)	Blank(s)	I	Blank(s)	T1	N0	M0	30	1 to 3 regional lymph nodes removed	No radiation and/or cancer-directed surgery	Surgery performed	None/Unknown	No/Unknown	Blank(s)	Blank(s)	Blank(s)	2	0	6	160	0	0	0	0	0	N/A not first tumor	N/A not first tumor
13462434	White	62	White	1941	March	White	1	2004	Esophagus	Unclassified	Esophagus	Esophagus	C15.1-Thoracic esophagus	151	8070	Moderately differentiated; Grade II	Positive histology	8070/3: Squamous cell carcinoma, NOS	Regional by direct extension only	Regional	Blank(s)	Blank(s)	Blank(s)	Blank(s)	III	Blank(s)	T4	N0	M0	30	None	No radiation and/or cancer-directed surgery	Surgery performed	None/Unknown	No/Unknown	Blank(s)	Blank(s)	Blank(s)	0	98	34	600	0	0	3	0	0	Dead (attributable to this cancer dx)	Alive or dead due to cancer
13464550	White	55	White	1949	April	White	1	2004	Esophagus	Unclassified	Esophagus	Esophagus	C15.3-Upper third of esophagus	153	8070	Well differentiated; Grade I	Positive histology	8070/3: Squamous cell carcinoma, NOS	Localized only	Localized	Blank(s)	Blank(s)	Blank(s)	Blank(s)	I	Blank(s)	T1	N0	M0	40	4 or more regional lymph nodes removed	No radiation and/or cancer-directed surgery	Surgery performed	None/Unknown	No/Unknown	Blank(s)	Blank(s)	Blank(s)	5	0	999	160	0	0	3	3	0	Alive or dead of other cause	Dead (attributable to causes other than this cancer dx)
13466313	White	56	White	1947	March	White	1	2004	Esophagus	Unclassified	Esophagus	Esophagus	C15.5-Lower third of esophagus	155	8070	Poorly differentiated; Grade III	Positive histology	8070/3: Squamous cell carcinoma, NOS	Localized only	Localized	Blank(s)	Blank(s)	Blank(s)	Blank(s)	IIA	Blank(s)	T2	N0	M0	53	4 or more regional lymph nodes removed	Radiation prior to surgery	Surgery performed	Beam radiation	Yes	Blank(s)	Blank(s)	Blank(s)	7	0	20	200	0	0	5	5	0	Alive or dead of other cause	Alive or dead due to cancer
13466321	Black	69	Black	1935	September	Black	0	2004	Esophagus	Unclassified	Esophagus	Esophagus	C15.8-Overlapping lesion of esophagus	158	8070	Moderately differentiated; Grade II	Positive histology	8070/3: Squamous cell carcinoma, NOS	Localized only	Localized	Blank(s)	Blank(s)	Blank(s)	Blank(s)	IIA	Blank(s)	T2	N0	M0	30	None	No radiation and/or cancer-directed surgery	Surgery performed	None/Unknown	No/Unknown	Blank(s)	Blank(s)	Blank(s)	0	98	40	200	0	0	3	0	0	Dead (attributable to this cancer dx)	Alive or dead due to cancer
13468695	Black	69	Black	1935	May	Black	1	2004	Esophagus	Unclassified	Esophagus	Esophagus	C15.5-Lower third of esophagus	155	8070	Poorly differentiated; Grade III	Positive histology	8070/3: Squamous cell carcinoma, NOS	Localized only	Localized	Blank(s)	Blank(s)	Blank(s)	Blank(s)	IIA	Blank(s)	T2	N0	M0	30	4 or more regional lymph nodes removed	No radiation and/or cancer-directed surgery	Surgery performed	None/Unknown	No/Unknown	Blank(s)	Blank(s)	Blank(s)	6	0	40	200	0	0	3	3	0	Dead (attributable to this cancer dx)	Alive or dead due to cancer
13473084	Black	56	Black	1947	June	Black	1	2004	Esophagus	Unclassified	Esophagus	Esophagus	C15.4-Middle third of esophagus	154	8070	Moderately differentiated; Grade II	Positive histology	8070/3: Squamous cell carcinoma, NOS	Regional by both direct extension and lymph node involvement	Regional	Blank(s)	Blank(s)	Blank(s)	Blank(s)	III	Blank(s)	T3	N1	M0	40	Biopsy or aspiration of regional lymph node, NOS	No radiation and/or cancer-directed surgery	Surgery performed	Recommended, unknown if administered	Yes	Blank(s)	Blank(s)	Blank(s)	12	3	40	400	100	0	3	3	1	Dead (attributable to this cancer dx)	Alive or dead due to cancer
13477860	White	67	White	1937	November	White	0	2004	Esophagus	Unclassified	Esophagus	Esophagus	C15.4-Middle third of esophagus	154	8070	Moderately differentiated; Grade II	Positive histology	8070/3: Squamous cell carcinoma, NOS	Regional lymph nodes involved only	Regional	Blank(s)	Blank(s)	Blank(s)	Blank(s)	IIB	Blank(s)	T1	N1	M0	52	4 or more regional lymph nodes removed	No radiation and/or cancer-directed surgery	Surgery performed	None/Unknown	No/Unknown	Blank(s)	Blank(s)	Blank(s)	29	1	32	160	100	0	3	3	1	Dead (attributable to this cancer dx)	Alive or dead due to cancer
13478638	White	68	White	1935	May	White	1	2004	Esophagus	Unclassified	Esophagus	Esophagus	C15.8-Overlapping lesion of esophagus	158	8070	Moderately differentiated; Grade II	Positive histology	8070/3: Squamous cell carcinoma, NOS	Regional by both direct extension and lymph node involvement	Regional	Blank(s)	Blank(s)	Blank(s)	Blank(s)	III	Blank(s)	T4	N1	M0	53	4 or more regional lymph nodes removed	Radiation prior to surgery	Surgery performed	Beam radiation	Yes	Blank(s)	Blank(s)	Blank(s)	6	0	24	600	100	0	5	5	1	Alive or dead of other cause	Dead (attributable to causes other than this cancer dx)
13480484	Black	56	Black	1948	October	Black	1	2004	Esophagus	Unclassified	Esophagus	Esophagus	C15.5-Lower third of esophagus	155	8070	Moderately differentiated; Grade II	Positive histology	8070/3: Squamous cell carcinoma, NOS	Regional by direct extension only	Regional	Blank(s)	Blank(s)	Blank(s)	Blank(s)	IIA	Blank(s)	T3	N0	M0	53	4 or more regional lymph nodes removed	Radiation prior to surgery	Surgery performed	Beam radiation	Yes	Blank(s)	Blank(s)	Blank(s)	8	0	50	400	0	0	5	5	0	Dead (missing/unknown COD)	Dead (missing/unknown COD)
13482802	Black	48	Black	1955	August	Black	1	2004	Esophagus	Unclassified	Esophagus	Esophagus	C15.5-Lower third of esophagus	155	8070	Moderately differentiated; Grade II	Positive histology	8070/3: Squamous cell carcinoma, NOS	Localized only	Localized	Blank(s)	Blank(s)	Blank(s)	Blank(s)	I	Blank(s)	T1	N0	M0	50	1 to 3 regional lymph nodes removed	No radiation and/or cancer-directed surgery	Surgery performed	None/Unknown	No/Unknown	Blank(s)	Blank(s)	Blank(s)	3	0	999	110	0	0	3	3	0	Alive or dead of other cause	Dead (attributable to causes other than this cancer dx)
13492040	White	61	White	1943	June	White	1	2004	Esophagus	Unclassified	Esophagus	Esophagus	C15.4-Middle third of esophagus	154	8070	Poorly differentiated; Grade III	Positive histology	8070/3: Squamous cell carcinoma, NOS	Localized only	Localized	Blank(s)	Blank(s)	Blank(s)	Blank(s)	I	Blank(s)	T1	N0	M0	30	4 or more regional lymph nodes removed	No radiation and/or cancer-directed surgery	Surgery performed	None/Unknown	No/Unknown	Blank(s)	Blank(s)	Blank(s)	4	0	11	110	0	0	3	3	0	Alive or dead of other cause	Dead (attributable to causes other than this cancer dx)
13498137	Black	40	Black	1964	May	Black	0	2005	Esophagus	Unclassified	Esophagus	Esophagus	C15.4-Middle third of esophagus	154	8070	Moderately differentiated; Grade II	Positive histology	8070/3: Squamous cell carcinoma, NOS	Distant site(s)/node(s) involved	Distant	Blank(s)	Blank(s)	Blank(s)	Blank(s)	III	Blank(s)	T4	N1	M0	80	4 or more regional lymph nodes removed	Radiation prior to surgery	Surgery performed	Beam radiation	Yes	Blank(s)	Blank(s)	Blank(s)	16	1	29	600	305	0	1	0	0	Dead (attributable to this cancer dx)	Alive or dead due to cancer
13503569	White	57	White	1947	June	White	1	2004	Esophagus	Unclassified	Esophagus	Esophagus	C15.5-Lower third of esophagus	155	8070	Moderately differentiated; Grade II	Positive histology	8070/3: Squamous cell carcinoma, NOS	Regional by both direct extension and lymph node involvement	Regional	Blank(s)	Blank(s)	Blank(s)	Blank(s)	III	Blank(s)	T3	N1	M0	53	1 to 3 regional lymph nodes removed	Radiation prior to surgery	Surgery performed	Beam radiation	Yes	Blank(s)	Blank(s)	Blank(s)	3	1	70	400	100	0	5	5	0	Dead (attributable to this cancer dx)	Alive or dead due to cancer
13510970	White	53	White	1951	January	White	0	2005	Esophagus	Unclassified	Esophagus	Esophagus	C15.5-Lower third of esophagus	155	8070	Moderately differentiated; Grade II	Positive histology	8070/3: Squamous cell carcinoma, NOS	Regional by direct extension only	Regional	Blank(s)	Blank(s)	Blank(s)	Blank(s)	IIA	Blank(s)	T3	N0	M0	53	4 or more regional lymph nodes removed	Radiation after surgery	Surgery performed	Beam radiation	Yes	Blank(s)	Blank(s)	Blank(s)	26	0	70	400	0	0	3	3	0	Alive or dead of other cause	Alive or dead due to cancer
13511477	Black	65	Black	1939	June	Black	0	2005	Esophagus	Unclassified	Esophagus	Esophagus	C15.3-Upper third of esophagus	153	8070	Moderately differentiated; Grade II	Positive histology	8070/3: Squamous cell carcinoma, NOS	Regional by both direct extension and lymph node involvement	Regional	Blank(s)	Blank(s)	Blank(s)	Blank(s)	III	Blank(s)	T3	N1	M0	53	1 to 3 regional lymph nodes removed	Radiation prior to surgery	Surgery performed	Beam radiation	Yes	Blank(s)	Blank(s)	Blank(s)	1	0	30	400	100	0	5	5	0	N/A not first tumor	N/A not first tumor
13511577	Black	58	Black	1947	June	Black	0	2006	Esophagus	Unclassified	Esophagus	Esophagus	C15.5-Lower third of esophagus	155	8071	Moderately differentiated; Grade II	Positive histology	8071/3: Squamous cell carcinoma, keratinizing, NOS	Regional by direct extension only	Regional	Blank(s)	Blank(s)	Blank(s)	Blank(s)	IIA	Blank(s)	T3	N0	M0	40	4 or more regional lymph nodes removed	No radiation and/or cancer-directed surgery	Surgery performed	None/Unknown	No/Unknown	Blank(s)	Blank(s)	Blank(s)	6	0	10	400	0	0	3	3	0	Alive or dead of other cause	Alive or dead due to cancer
13924832	Black	57	Black	1948	December	Black	1	2005	Esophagus	Unclassified	Esophagus	Esophagus	C15.4-Middle third of esophagus	154	8070	Unknown	Positive histology	8070/3: Squamous cell carcinoma, NOS	Regional by both direct extension and lymph node involvement	Regional	Blank(s)	Blank(s)	Blank(s)	Blank(s)	III	Blank(s)	T3	N1	M0	53	4 or more regional lymph nodes removed	Radiation prior to surgery	Surgery performed	Beam radiation	Yes	Blank(s)	Blank(s)	Blank(s)	5	2	999	400	100	0	5	5	1	Dead (attributable to this cancer dx)	Alive or dead due to cancer
13929255	White	64	White	1947	December	White	1	2011	Esophagus	Unclassified	Esophagus	Esophagus	C15.4-Middle third of esophagus	154	8070	Poorly differentiated; Grade III	Positive histology	8070/3: Squamous cell carcinoma, NOS	Regional lymph nodes involved only	Regional	UNK Stage	TX	N1	M0	UNK Stage	Blank(s)	TX	N1	M0	53	4 or more regional lymph nodes removed	Radiation prior to surgery	Surgery performed	Beam radiation	Yes	Blank(s)	Blank(s)	Blank(s)	9	0	70	999	100	0	5	5	0	N/A not first tumor	N/A not first tumor
13930883	White	76	White	1933	March	White	0	2010	Esophagus	Unclassified	Esophagus	Esophagus	C15.5-Lower third of esophagus	155	8070	Well differentiated; Grade I	Positive histology	8070/3: Squamous cell carcinoma, NOS	Localized only	Localized	IB	T2	N0	M0	IIA	Blank(s)	T2	N0	M0	53	4 or more regional lymph nodes removed	No radiation and/or cancer-directed surgery	Surgery performed	None/Unknown	No/Unknown	Blank(s)	Blank(s)	Blank(s)	11	0	30	200	0	0	3	3	0	N/A not first tumor	N/A not first tumor
13933294	Black	65	Black	1940	October	Black	1	2005	Esophagus	Unclassified	Esophagus	Esophagus	C15.5-Lower third of esophagus	155	8071	Moderately differentiated; Grade II	Positive histology	8071/3: Squamous cell carcinoma, keratinizing, NOS	Regional by both direct extension and lymph node involvement	Regional	Blank(s)	Blank(s)	Blank(s)	Blank(s)	III	Blank(s)	T3	N1	M0	30	4 or more regional lymph nodes removed	Radiation prior to surgery	Surgery performed	Beam radiation	Yes	Blank(s)	Blank(s)	Blank(s)	5	2	25	400	100	0	6	6	0	Dead (attributable to this cancer dx)	Alive or dead due to cancer
13935278	Black	73	Black	1932	September	Black	1	2005	Esophagus	Unclassified	Esophagus	Esophagus	C15.4-Middle third of esophagus	154	8073	Poorly differentiated; Grade III	Positive histology	8073/3: Squamous cell carcinoma, small cell, nonkeratinizing	Localized only	Localized	Blank(s)	Blank(s)	Blank(s)	Blank(s)	I	Blank(s)	T1	N0	M0	53	4 or more regional lymph nodes removed	Radiation prior to surgery	Surgery performed	Beam radiation	Yes	Blank(s)	Blank(s)	Blank(s)	97	0	999	300	0	0	5	6	0	Alive or dead of other cause	Dead (attributable to causes other than this cancer dx)
13953856	White	66	White	1940	November	White	0	2006	Esophagus	Unclassified	Esophagus	Esophagus	C15.5-Lower third of esophagus	155	8070	Moderately differentiated; Grade II	Positive histology	8070/3: Squamous cell carcinoma, NOS	Regional by both direct extension and lymph node involvement	Regional	Blank(s)	Blank(s)	Blank(s)	Blank(s)	III	Blank(s)	T3	N1	M0	53	1 to 3 regional lymph nodes removed	Radiation prior to surgery	Surgery performed	Beam radiation	Yes	Blank(s)	Blank(s)	Blank(s)	3	1	70	400	100	0	6	6	0	Alive or dead of other cause	Alive or dead due to cancer
13961307	Black	64	Black	1947	May	Black	1	2012	Esophagus	Unclassified	Esophagus	Esophagus	C15.4-Middle third of esophagus	154	8074	Moderately differentiated; Grade II	Positive histology	8074/3: Squamous cell carcinoma, spindle cell	Regional lymph nodes involved only	Regional	IIB	T2	N1	M0	IIB	Blank(s)	T2	N1	M0	53	4 or more regional lymph nodes removed	No radiation and/or cancer-directed surgery	Surgery performed	None/Unknown	No/Unknown	Blank(s)	Blank(s)	Blank(s)	13	1	998	200	100	0	3	3	0	N/A not first tumor	N/A not first tumor
13961321	Black	73	Black	1933	November	Black	1	2006	Esophagus	Unclassified	Esophagus	Esophagus	C15.9-Esophagus, NOS	159	8070	Moderately differentiated; Grade II	Positive histology	8070/3: Squamous cell carcinoma, NOS	Localized only	Localized	Blank(s)	Blank(s)	Blank(s)	Blank(s)	I	Blank(s)	T1	N0	M0	26	None	No radiation and/or cancer-directed surgery	Surgery performed	None/Unknown	No/Unknown	Blank(s)	Blank(s)	Blank(s)	0	98	999	300	0	0	3	0	0	Dead (attributable to this cancer dx)	Alive or dead due to cancer
13963175	White	66	White	1939	January	White	0	2006	Esophagus	Unclassified	Esophagus	Esophagus	C15.5-Lower third of esophagus	155	8070	Moderately differentiated; Grade II	Positive histology	8070/3: Squamous cell carcinoma, NOS	Localized only	Localized	Blank(s)	Blank(s)	Blank(s)	Blank(s)	I	Blank(s)	T1	N0	M0	53	4 or more regional lymph nodes removed	Radiation prior to surgery	Surgery performed	Beam radiation	Yes	Blank(s)	Blank(s)	Blank(s)	5	0	998	160	0	0	6	6	1	Alive or dead of other cause	Alive or dead due to cancer
13963432	White	68	White	1947	April	White	0	2015	Esophagus	Unclassified	Esophagus	Esophagus	C15.4-Middle third of esophagus	154	8070	Moderately differentiated; Grade II	Positive histology	8070/3: Squamous cell carcinoma, NOS	Localized only	Localized	IIB	T2	N0	M0	IIA	Blank(s)	T2	N0	M0	53	4 or more regional lymph nodes removed	Radiation prior to surgery	Surgery performed	Beam radiation	Yes	Blank(s)	Blank(s)	Blank(s)	13	0	50	200	0	0	5	3	0	N/A not first tumor	N/A not first tumor
13970069	Black	49	Black	1956	June	Black	1	2006	Esophagus	Unclassified	Esophagus	Esophagus	C15.4-Middle third of esophagus	154	8070	Unknown	Positive histology	8070/3: Squamous cell carcinoma, NOS	Regional by both direct extension and lymph node involvement	Regional	Blank(s)	Blank(s)	Blank(s)	Blank(s)	III	Blank(s)	T3	N1	M0	40	1 to 3 regional lymph nodes removed	Radiation prior to surgery	Surgery performed	Beam radiation	Yes	Blank(s)	Blank(s)	Blank(s)	95	95	998	400	200	0	5	5	0	Alive or dead of other cause	Alive or dead due to cancer
13970778	White	65	White	1941	November	White	1	2006	Esophagus	Unclassified	Esophagus	Esophagus	C15.4-Middle third of esophagus	154	8070	Moderately differentiated; Grade II	Positive histology	8070/3: Squamous cell carcinoma, NOS	Regional by direct extension only	Regional	Blank(s)	Blank(s)	Blank(s)	Blank(s)	IIA	Blank(s)	T3	N0	M0	53	4 or more regional lymph nodes removed	Radiation prior to surgery	Surgery performed	Beam radiation	Yes	Blank(s)	Blank(s)	Blank(s)	13	0	80	400	0	0	5	5	0	Dead (attributable to this cancer dx)	Alive or dead due to cancer
13977014	White	71	White	1936	October	White	0	2007	Esophagus	Unclassified	Esophagus	Esophagus	C15.1-Thoracic esophagus	151	8070	Moderately differentiated; Grade II	Positive histology	8070/3: Squamous cell carcinoma, NOS	Localized only	Localized	Blank(s)	Blank(s)	Blank(s)	Blank(s)	I	Blank(s)	T1	N0	M0	52	1 to 3 regional lymph nodes removed	No radiation and/or cancer-directed surgery	Surgery performed	None/Unknown	No/Unknown	Blank(s)	Blank(s)	Blank(s)	3	0	15	160	0	0	3	3	0	Dead (attributable to this cancer dx)	Alive or dead due to cancer
13984329	White	66	White	1940	January	White	1	2007	Esophagus	Unclassified	Esophagus	Esophagus	C15.5-Lower third of esophagus	155	8070	Poorly differentiated; Grade III	Positive histology	8070/3: Squamous cell carcinoma, NOS	Regional by both direct extension and lymph node involvement	Regional	Blank(s)	Blank(s)	Blank(s)	Blank(s)	III	Blank(s)	T4	N1	M0	53	4 or more regional lymph nodes removed	Radiation prior to surgery	Surgery performed	Radiation, NOS method or source not specified	Yes	Blank(s)	Blank(s)	Blank(s)	8	97	90	600	100	0	0	0	0	Alive or dead of other cause	Dead (attributable to causes other than this cancer dx)
13984493	White	76	White	1931	July	White	0	2007	Esophagus	Unclassified	Esophagus	Esophagus	C15.4-Middle third of esophagus	154	8070	Moderately differentiated; Grade II	Positive histology	8070/3: Squamous cell carcinoma, NOS	Localized only	Localized	Blank(s)	Blank(s)	Blank(s)	Blank(s)	IIA	Blank(s)	T2	N0	M0	54	4 or more regional lymph nodes removed	Radiation prior to surgery	Surgery performed	Combination of beam with implants or isotopes	Yes	Blank(s)	Blank(s)	Blank(s)	15	0	17	200	0	0	6	6	0	Dead (attributable to this cancer dx)	Alive or dead due to cancer
13990959	White	76	White	1930	August	White	1	2007	Esophagus	Unclassified	Esophagus	Esophagus	C15.5-Lower third of esophagus	155	8070	Unknown	Positive histology	8070/3: Squamous cell carcinoma, NOS	Localized only	Localized	Blank(s)	Blank(s)	Blank(s)	Blank(s)	I	Blank(s)	T1	N0	M0	53	4 or more regional lymph nodes removed	No radiation and/or cancer-directed surgery	Surgery performed	None/Unknown	No/Unknown	Blank(s)	Blank(s)	Blank(s)	7	0	2	160	0	0	3	3	0	Alive or dead of other cause	Dead (attributable to causes other than this cancer dx)
14002904	White	91	White	1919	May	White	1	2011	Esophagus	Unclassified	Esophagus	Esophagus	C15.4-Middle third of esophagus	154	8070	Poorly differentiated; Grade III	Positive histology	8070/3: Squamous cell carcinoma, NOS	Regional by direct extension only	Regional	IIB	T3	N0	M0	IIA	Blank(s)	T3	N0	M0	53	1 to 3 regional lymph nodes removed	No radiation and/or cancer-directed surgery	Surgery performed	None/Unknown	No/Unknown	Blank(s)	Blank(s)	Blank(s)	3	0	25	400	0	0	3	3	0	N/A not first tumor	N/A not first tumor
14005276	Black	54	Black	1952	October	Black	0	2007	Esophagus	Unclassified	Esophagus	Esophagus	C15.4-Middle third of esophagus	154	8070	Unknown	Positive histology	8070/3: Squamous cell carcinoma, NOS	Distant site(s)/node(s) involved	Distant	Blank(s)	Blank(s)	Blank(s)	Blank(s)	III	Blank(s)	T3	N1	M0	53	None	Radiation prior to surgery	Surgery performed	Combination of beam with implants or isotopes	Yes	Blank(s)	Blank(s)	Blank(s)	0	98	999	400	305	0	5	0	0	Dead (attributable to this cancer dx)	Alive or dead due to cancer
14021174	White	52	White	1956	October	White	1	2008	Esophagus	Unclassified	Esophagus	Esophagus	C15.5-Lower third of esophagus	155	8070	Moderately differentiated; Grade II	Positive histology	8070/3: Squamous cell carcinoma, NOS	Localized only	Localized	Blank(s)	Blank(s)	Blank(s)	Blank(s)	I	Blank(s)	T1	N0	M0	30	4 or more regional lymph nodes removed	No radiation and/or cancer-directed surgery	Surgery performed	None/Unknown	No/Unknown	Blank(s)	Blank(s)	Blank(s)	6	0	4	100	0	0	3	3	0	Alive or dead of other cause	Alive or dead due to cancer
14027374	Black	71	Black	1937	October	Black	0	2008	Esophagus	Unclassified	Esophagus	Esophagus	C15.8-Overlapping lesion of esophagus	158	8070	Poorly differentiated; Grade III	Positive histology	8070/3: Squamous cell carcinoma, NOS	Regional by both direct extension and lymph node involvement	Regional	Blank(s)	Blank(s)	Blank(s)	Blank(s)	III	Blank(s)	T4	N1	M0	53	None	No radiation and/or cancer-directed surgery	Surgery performed	Recommended, unknown if administered	Yes	Blank(s)	Blank(s)	Blank(s)	0	98	50	600	100	0	5	0	0	Dead (attributable to this cancer dx)	Alive or dead due to cancer
14033812	American Indian/Alaska Native	72	American Indian/Alaska Native	1935	May	Other (American Indian/AK Native, Asian/Pacific Islander)	0	2008	Esophagus	Unclassified	Esophagus	Esophagus	C15.5-Lower third of esophagus	155	8072	Moderately differentiated; Grade II	Positive histology	8072/3: Squamous cell carcinoma, large cell, nonkeratinizing, NOS	Regional by both direct extension and lymph node involvement	Regional	Blank(s)	Blank(s)	Blank(s)	Blank(s)	III	Blank(s)	T3	N1	M0	50	1 to 3 regional lymph nodes removed	No radiation and/or cancer-directed surgery	Surgery performed	Recommended, unknown if administered	No/Unknown	Blank(s)	Blank(s)	Blank(s)	3	2	34	400	100	0	3	3	0	Dead (attributable to this cancer dx)	Alive or dead due to cancer
14044273	Black	62	Black	1947	May	Black	0	2009	Esophagus	Unclassified	Esophagus	Esophagus	C15.1-Thoracic esophagus	151	8070	Poorly differentiated; Grade III	Positive histology	8070/3: Squamous cell carcinoma, NOS	Localized only	Localized	Blank(s)	Blank(s)	Blank(s)	Blank(s)	IIA	Blank(s)	T2	N0	M0	30	4 or more regional lymph nodes removed	No radiation and/or cancer-directed surgery	Surgery performed	None/Unknown	No/Unknown	Blank(s)	Blank(s)	Blank(s)	10	0	52	200	0	0	3	3	0	Dead (attributable to this cancer dx)	Alive or dead due to cancer
14048297	White	77	White	1931	June	White	0	2009	Esophagus	Unclassified	Esophagus	Esophagus	C15.4-Middle third of esophagus	154	8070	Moderately differentiated; Grade II	Positive histology	8070/3: Squamous cell carcinoma, NOS	Localized only	Localized	Blank(s)	Blank(s)	Blank(s)	Blank(s)	I	Blank(s)	T1	N0	M0	30	4 or more regional lymph nodes removed	No radiation and/or cancer-directed surgery	Surgery performed	None/Unknown	No/Unknown	Blank(s)	Blank(s)	Blank(s)	9	0	23	110	0	0	3	3	0	Alive or dead of other cause	Dead (attributable to causes other than this cancer dx)
14048511	Black	67	Black	1942	July	Black	0	2009	Esophagus	Unclassified	Esophagus	Esophagus	C15.4-Middle third of esophagus	154	8070	Poorly differentiated; Grade III	Positive histology	8070/3: Squamous cell carcinoma, NOS	Localized only	Localized	Blank(s)	Blank(s)	Blank(s)	Blank(s)	I	Blank(s)	T1	N0	M0	53	4 or more regional lymph nodes removed	Radiation prior to surgery	Surgery performed	Beam radiation	Yes	Blank(s)	Blank(s)	Blank(s)	20	0	16	300	0	0	5	6	0	Dead (missing/unknown COD)	Dead (missing/unknown COD)
14070346	Black	60	Black	1949	July	Black	0	2009	Esophagus	Unclassified	Esophagus	Esophagus	C15.5-Lower third of esophagus	155	8070	Moderately differentiated; Grade II	Positive histology	8070/3: Squamous cell carcinoma, NOS	Regional by both direct extension and lymph node involvement	Regional	Blank(s)	Blank(s)	Blank(s)	Blank(s)	III	Blank(s)	T3	N1	M0	53	4 or more regional lymph nodes removed	Radiation prior to surgery	Surgery performed	Beam radiation	Yes	Blank(s)	Blank(s)	Blank(s)	10	1	20	400	100	0	5	5	1	Dead (attributable to this cancer dx)	Alive or dead due to cancer
14070799	White	51	White	1957	June	White	0	2009	Esophagus	Unclassified	Esophagus	Esophagus	C15.5-Lower third of esophagus	155	8070	Moderately differentiated; Grade II	Positive histology	8070/3: Squamous cell carcinoma, NOS	Regional by both direct extension and lymph node involvement	Regional	Blank(s)	Blank(s)	Blank(s)	Blank(s)	III	Blank(s)	T3	N1	M0	50	4 or more regional lymph nodes removed	Radiation prior to surgery	Surgery performed	Beam radiation	Yes	Blank(s)	Blank(s)	Blank(s)	11	1	18	400	100	0	6	6	0	Dead (attributable to this cancer dx)	Alive or dead due to cancer
14075007	White	69	White	1940	May	White	0	2009	Esophagus	Unclassified	Esophagus	Esophagus	C15.5-Lower third of esophagus	155	8070	Unknown	Positive histology	8070/3: Squamous cell carcinoma, NOS	Regional by both direct extension and lymph node involvement	Regional	Blank(s)	Blank(s)	Blank(s)	Blank(s)	III	Blank(s)	T3	N1	M0	50	Number of regional lymph nodes removed unknown	No radiation and/or cancer-directed surgery	Surgery performed	None/Unknown	No/Unknown	Blank(s)	Blank(s)	Blank(s)	97	97	999	400	100	0	3	3	0	N/A not first tumor	N/A not first tumor
14481887	White	68	White	1941	September	White	1	2009	Esophagus	Unclassified	Esophagus	Esophagus	C15.4-Middle third of esophagus	154	8070	Unknown	Positive histology	8070/3: Squamous cell carcinoma, NOS	Localized only	Localized	Blank(s)	Blank(s)	Blank(s)	Blank(s)	I	Blank(s)	T1	N0	M0	53	4 or more regional lymph nodes removed	Radiation prior to surgery	Surgery performed	Beam radiation	Yes	Blank(s)	Blank(s)	Blank(s)	0	98	999	300	0	0	1	0	0	Alive or dead of other cause	Alive or dead due to cancer
14482030	Black	65	Black	1944	March	Black	1	2010	Esophagus	Unclassified	Esophagus	Esophagus	C15.5-Lower third of esophagus	155	8070	Moderately differentiated; Grade II	Positive histology	8070/3: Squamous cell carcinoma, NOS	Localized only	Localized	IB	T1b	N0	M0	I	Blank(s)	T1	N0	M0	53	4 or more regional lymph nodes removed	No radiation and/or cancer-directed surgery	Surgery performed	None/Unknown	No/Unknown	Blank(s)	Blank(s)	Blank(s)	27	0	11	160	0	0	3	3	1	Alive or dead of other cause	Alive or dead due to cancer
14499055	Black	63	Black	1946	April	Black	1	2010	Esophagus	Unclassified	Esophagus	Esophagus	C15.4-Middle third of esophagus	154	8070	Poorly differentiated; Grade III	Positive histology	8070/3: Squamous cell carcinoma, NOS	Regional by both direct extension and lymph node involvement	Regional	IIIA	T3	N1	M0	III	Blank(s)	T3	N1	M0	54	4 or more regional lymph nodes removed	Radiation prior to surgery	Surgery performed	Beam radiation	Yes	Blank(s)	Blank(s)	Blank(s)	7	0	999	450	100	0	5	5	0	Dead (attributable to this cancer dx)	Alive or dead due to cancer
14499067	White	63	White	1946	April	White	1	2010	Esophagus	Unclassified	Esophagus	Esophagus	C15.5-Lower third of esophagus	155	8070	Unknown	Positive histology	8070/3: Squamous cell carcinoma, NOS	Regional by both direct extension and lymph node involvement	Regional	IIIA	T3	N1	M0	III	Blank(s)	T3	N1	M0	53	4 or more regional lymph nodes removed	Radiation prior to surgery	Surgery performed	Beam radiation	Yes	Blank(s)	Blank(s)	Blank(s)	12	1	50	400	100	0	5	5	0	Dead (attributable to this cancer dx)	Alive or dead due to cancer
14505643	White	56	White	1953	October	White	0	2010	Esophagus	Unclassified	Esophagus	Esophagus	C15.4-Middle third of esophagus	154	8070	Moderately differentiated; Grade II	Positive histology	8070/3: Squamous cell carcinoma, NOS	Localized only	Localized	IIB	T2	N0	M0	IIA	Blank(s)	T2	N0	M0	53	4 or more regional lymph nodes removed	No radiation and/or cancer-directed surgery	Surgery performed	None/Unknown	No/Unknown	Blank(s)	Blank(s)	Blank(s)	10	0	20	200	0	0	3	3	0	Dead (attributable to this cancer dx)	Alive or dead due to cancer
14506442	White	82	White	1928	September	White	0	2010	Esophagus	Unclassified	Esophagus	Esophagus	C15.1-Thoracic esophagus	151	8070	Poorly differentiated; Grade III	Positive histology	8070/3: Squamous cell carcinoma, NOS	Regional by direct extension only	Regional	IIB	T3	N0	M0	IIA	Blank(s)	T3	N0	M0	53	4 or more regional lymph nodes removed	No radiation and/or cancer-directed surgery	Surgery performed	None/Unknown	No/Unknown	Blank(s)	Blank(s)	Blank(s)	19	0	30	400	0	0	3	3	0	Dead (attributable to this cancer dx)	Alive or dead due to cancer
14506677	Black	61	Black	1951	July	Black	1	2012	Esophagus	Unclassified	Esophagus	Esophagus	C15.1-Thoracic esophagus	151	8070	Moderately differentiated; Grade II	Positive histology	8070/3: Squamous cell carcinoma, NOS	Localized only	Localized	IIB	T2	N0	M0	IIA	Blank(s)	T2	N0	M0	53	1 to 3 regional lymph nodes removed	No radiation and/or cancer-directed surgery	Surgery performed	None/Unknown	No/Unknown	Blank(s)	Blank(s)	Blank(s)	2	0	30	200	0	0	3	3	0	N/A not first tumor	N/A not first tumor
14510814	White	70	White	1940	August	White	0	2010	Esophagus	Unclassified	Esophagus	Esophagus	C15.5-Lower third of esophagus	155	8071	Moderately differentiated; Grade II	Positive histology	8071/3: Squamous cell carcinoma, keratinizing, NOS	Distant site(s)/node(s) involved	Distant	IIIA	T2	N2	M0	IIB	Blank(s)	T2	N1	M0	90	None	Radiation after surgery	Surgery performed	Beam radiation	No/Unknown	Blank(s)	Blank(s)	Blank(s)	0	98	50	200	305	0	1	0	0	Alive or dead of other cause	Dead (attributable to causes other than this cancer dx)
14512924	Asian or Pacific Islander	45	Asian Indian or Pakistani, NOS (1988+)	1964	June	Other (American Indian/AK Native, Asian/Pacific Islander)	1	2010	Esophagus	Unclassified	Esophagus	Esophagus	C15.4-Middle third of esophagus	154	8070	Unknown	Positive histology	8070/3: Squamous cell carcinoma, NOS	Regional by direct extension only	Regional	IIA	T3	N0	M0	IIA	Blank(s)	T3	N0	M0	40	4 or more regional lymph nodes removed	Radiation prior to surgery	Surgery performed	Beam radiation	Yes	Blank(s)	Blank(s)	Blank(s)	17	0	999	450	0	0	1	3	0	Alive or dead of other cause	Alive or dead due to cancer
14516064	White	68	White	1942	January	White	1	2011	Esophagus	Unclassified	Esophagus	Esophagus	C15.5-Lower third of esophagus	155	8070	Well differentiated; Grade I	Positive histology	8070/3: Squamous cell carcinoma, NOS	Localized only	Localized	IA	T1b	N0	M0	I	Blank(s)	T1	N0	M0	53	4 or more regional lymph nodes removed	Radiation prior to surgery	Surgery performed	Beam radiation	Yes	Blank(s)	Blank(s)	Blank(s)	9	0	135	160	0	0	5	6	0	Alive or dead of other cause	Alive or dead due to cancer
14518093	Black	69	Black	1941	November	Black	0	2010	Esophagus	Unclassified	Esophagus	Esophagus	C15.5-Lower third of esophagus	155	8070	Unknown	Positive histology	8070/3: Squamous cell carcinoma, NOS	Localized only	Localized	IA	T1b	N0	M0	I	Blank(s)	T1	N0	M0	53	4 or more regional lymph nodes removed	No radiation and/or cancer-directed surgery	Surgery performed	None/Unknown	No/Unknown	Blank(s)	Blank(s)	Blank(s)	14	0	10	160	0	0	3	3	0	Alive or dead of other cause	Alive or dead due to cancer
14532445	White	63	White	1947	February	White	1	2011	Esophagus	Unclassified	Esophagus	Esophagus	C15.5-Lower third of esophagus	155	8070	Well differentiated; Grade I	Positive histology	8070/3: Squamous cell carcinoma, NOS	Regional lymph nodes involved only	Regional	IIIA	T2	N2	M0	IIB	Blank(s)	T2	N1	M0	53	4 or more regional lymph nodes removed	Radiation prior to surgery	Surgery performed	Beam radiation	Yes	Blank(s)	Blank(s)	Blank(s)	5	0	100	200	100	0	5	5	0	Dead (attributable to this cancer dx)	Alive or dead due to cancer
14534009	Black	69	Black	1942	July	Black	1	2011	Esophagus	Unclassified	Esophagus	Esophagus	C15.4-Middle third of esophagus	154	8070	Poorly differentiated; Grade III	Positive histology	8070/3: Squamous cell carcinoma, NOS	Localized only	Localized	IB	T1NOS	N0	M0	I	Blank(s)	T1	N0	M0	24	None	No radiation and/or cancer-directed surgery	Surgery performed	None/Unknown	Yes	Blank(s)	Blank(s)	Blank(s)	0	98	995	170	0	0	1	0	0	N/A not first tumor	N/A not first tumor
14536369	White	74	White	1937	August	White	0	2011	Esophagus	Unclassified	Esophagus	Esophagus	C15.5-Lower third of esophagus	155	8070	Unknown	Positive histology	8070/3: Squamous cell carcinoma, NOS	Localized only	Localized	IB	T2	N0	M0	IIA	Blank(s)	T2	N0	M0	53	4 or more regional lymph nodes removed	Radiation prior to surgery	Surgery performed	Beam radiation	Yes	Blank(s)	Blank(s)	Blank(s)	10	0	30	200	0	0	6	6	0	Alive or dead of other cause	Alive or dead due to cancer
14543733	White	78	White	1932	February	White	0	2011	Esophagus	Unclassified	Esophagus	Esophagus	C15.5-Lower third of esophagus	155	8070	Unknown	Positive histology	8070/3: Squamous cell carcinoma, NOS	Regional lymph nodes involved only	Regional	IIB	T2	N1	M0	IIB	Blank(s)	T2	N1	M0	53	4 or more regional lymph nodes removed	Radiation after surgery	Surgery performed	Beam radiation	Yes	Blank(s)	Blank(s)	Blank(s)	95	95	30	210	100	0	5	5	0	Alive or dead of other cause	Dead (attributable to causes other than this cancer dx)
14547958	White	72	White	1939	September	White	1	2011	Esophagus	Unclassified	Esophagus	Esophagus	C15.5-Lower third of esophagus	155	8070	Well differentiated; Grade I	Positive histology	8070/3: Squamous cell carcinoma, NOS	Localized only	Localized	IA	T1a	N0	M0	I	Blank(s)	T1	N0	M0	27	None	No radiation and/or cancer-directed surgery	Surgery performed	None/Unknown	No/Unknown	Blank(s)	Blank(s)	Blank(s)	0	98	6	110	0	0	3	0	0	Alive or dead of other cause	Alive or dead due to cancer
14548202	Black	55	Black	1955	August	Black	0	2011	Esophagus	Unclassified	Esophagus	Esophagus	C15.5-Lower third of esophagus	155	8071	Moderately differentiated; Grade II	Positive histology	8071/3: Squamous cell carcinoma, keratinizing, NOS	Regional by both direct extension and lymph node involvement	Regional	IIIC	T4b	N1	M0	III	Blank(s)	T4	N1	M0	14	None	Radiation after surgery	Surgery performed	Beam radiation	Yes	Blank(s)	Blank(s)	Blank(s)	0	98	62	730	100	0	0	0	0	Alive or dead of other cause	Alive or dead due to cancer
14554810	White	55	White	1956	August	White	0	2011	Esophagus	Unclassified	Esophagus	Esophagus	C15.1-Thoracic esophagus	151	8070	Well differentiated; Grade I	Positive histology	8070/3: Squamous cell carcinoma, NOS	Localized only	Localized	IA	T1a	N0	M0	I	Blank(s)	T1	N0	M0	53	4 or more regional lymph nodes removed	No radiation and/or cancer-directed surgery	Surgery performed	None/Unknown	No/Unknown	Blank(s)	Blank(s)	Blank(s)	5	0	8	110	0	0	3	3	0	Alive or dead of other cause	Alive or dead due to cancer
14560384	White	70	White	1941	January	White	0	2012	Esophagus	Unclassified	Esophagus	Esophagus	C15.4-Middle third of esophagus	154	8070	Poorly differentiated; Grade III	Positive histology	8070/3: Squamous cell carcinoma, NOS	Regional by direct extension only	Regional	IIB	T3	N0	M0	IIA	Blank(s)	T3	N0	M0	30	4 or more regional lymph nodes removed	Radiation prior to surgery	Surgery performed	Beam radiation	Yes	Blank(s)	Blank(s)	Blank(s)	14	0	4	450	0	0	5	5	0	Alive or dead of other cause	Alive or dead due to cancer
14564202	White	75	White	1938	June	White	1	2013	Esophagus	Unclassified	Esophagus	Esophagus	C15.5-Lower third of esophagus	155	8070	Moderately differentiated; Grade II	Positive histology	8070/3: Squamous cell carcinoma, NOS	Localized only	Localized	IB	T1b	N0	M0	I	Blank(s)	T1	N0	M0	53	4 or more regional lymph nodes removed	No radiation and/or cancer-directed surgery	Surgery performed	None/Unknown	No/Unknown	Blank(s)	Blank(s)	Blank(s)	11	0	25	160	0	0	3	3	0	N/A not first tumor	N/A not first tumor
14578455	White	59	White	1953	June	White	0	2012	Esophagus	Unclassified	Esophagus	Esophagus	C15.5-Lower third of esophagus	155	8070	Well differentiated; Grade I	Positive histology	8070/3: Squamous cell carcinoma, NOS	Regional by both direct extension and lymph node involvement	Regional	IIIC	T4a	N1	M0	III	Blank(s)	T4	N1	M0	50	Sentinel node biopsy and lym nd removed same/unstated time	Radiation prior to surgery	Surgery performed	Beam radiation	Yes	Blank(s)	Blank(s)	Blank(s)	21	0	90	615	100	0	5	5	0	Alive or dead of other cause	Alive or dead due to cancer
14579443	Black	49	Black	1962	March	Black	1	2012	Esophagus	Unclassified	Esophagus	Esophagus	C15.4-Middle third of esophagus	154	8070	Moderately differentiated; Grade II	Positive histology	8070/3: Squamous cell carcinoma, NOS	Regional by direct extension only	Regional	IIB	T3	N0	M0	IIA	Blank(s)	T3	N0	M0	53	4 or more regional lymph nodes removed	Radiation prior to surgery	Surgery performed	Beam radiation	Yes	Blank(s)	Blank(s)	Blank(s)	13	0	20	450	0	0	5	6	0	Dead (attributable to this cancer dx)	Alive or dead due to cancer
14579581	Black	57	Black	1954	March	Black	1	2012	Esophagus	Unclassified	Esophagus	Esophagus	C15.5-Lower third of esophagus	155	8072	Poorly differentiated; Grade III	Positive histology	8072/3: Squamous cell carcinoma, large cell, nonkeratinizing, NOS	Regional by both direct extension and lymph node involvement	Regional	IIIA	T3	N1	M0	III	Blank(s)	T3	N1	M0	53	4 or more regional lymph nodes removed	Radiation prior to surgery	Surgery performed	Beam radiation	Yes	Blank(s)	Blank(s)	Blank(s)	29	1	20	450	100	0	5	5	0	Dead (attributable to this cancer dx)	Alive or dead due to cancer
14594829	White	50	White	1961	November	White	1	2012	Esophagus	Unclassified	Esophagus	Esophagus	C15.4-Middle third of esophagus	154	8070	Moderately differentiated; Grade II	Positive histology	8070/3: Squamous cell carcinoma, NOS	Regional lymph nodes involved only	Regional	IIB	T2	N1	M0	IIB	Blank(s)	T2	N1	M0	30	4 or more regional lymph nodes removed	Radiation prior to surgery	Surgery performed	Beam radiation	Yes	Blank(s)	Blank(s)	Blank(s)	32	0	45	200	100	0	5	5	0	Alive or dead of other cause	Alive or dead due to cancer
14596801	Black	49	Black	1963	December	Black	1	2012	Esophagus	Unclassified	Esophagus	Esophagus	C15.5-Lower third of esophagus	155	8072	Moderately differentiated; Grade II	Positive histology	8072/3: Squamous cell carcinoma, large cell, nonkeratinizing, NOS	Localized only	Localized	IIA	T2	N0	M0	IIA	Blank(s)	T2	N0	M0	30	4 or more regional lymph nodes removed	Radiation prior to surgery	Surgery performed	Beam radiation	Yes	Blank(s)	Blank(s)	Blank(s)	20	0	35	200	0	0	6	5	0	Alive or dead of other cause	Alive or dead due to cancer
14599752	White	55	White	1956	June	White	1	2012	Esophagus	Unclassified	Esophagus	Esophagus	C15.5-Lower third of esophagus	155	8070	Moderately differentiated; Grade II	Positive histology	8070/3: Squamous cell carcinoma, NOS	Regional by both direct extension and lymph node involvement	Regional	IIIC	T4b	N1	M0	III	Blank(s)	T4	N1	M0	53	4 or more regional lymph nodes removed	Radiation after surgery	Surgery performed	Beam radiation	Yes	Blank(s)	Blank(s)	Blank(s)	33	2	35	730	100	0	3	3	0	Alive or dead of other cause	Alive or dead due to cancer
14607132	White	61	White	1951	April	White	0	2013	Esophagus	Unclassified	Esophagus	Esophagus	C15.8-Overlapping lesion of esophagus	158	8071	Moderately differentiated; Grade II	Positive histology	8071/3: Squamous cell carcinoma, keratinizing, NOS	Localized only	Localized	IB	T1NOS	N0	M0	I	Blank(s)	T1	N0	M0	53	4 or more regional lymph nodes removed	Radiation prior to surgery	Surgery performed	Beam radiation	Yes	Blank(s)	Blank(s)	Blank(s)	9	0	40	300	0	0	5	6	0	Dead (attributable to this cancer dx)	Alive or dead due to cancer
14610210	White	55	White	1957	April	White	0	2013	Esophagus	Unclassified	Esophagus	Esophagus	C15.3-Upper third of esophagus	153	8070	Moderately differentiated; Grade II	Positive histology	8070/3: Squamous cell carcinoma, NOS	Regional by both direct extension and lymph node involvement	Regional	IIIA	T3	N1	M0	III	Blank(s)	T3	N1	M0	53	4 or more regional lymph nodes removed	Radiation prior to surgery	Surgery performed	Beam radiation	Yes	Blank(s)	Blank(s)	Blank(s)	17	0	50	400	100	0	5	5	0	Alive or dead of other cause	Alive or dead due to cancer
14616889	White	65	White	1947	October	White	1	2012	Esophagus	Unclassified	Esophagus	Esophagus	C15.3-Upper third of esophagus	153	8070	Poorly differentiated; Grade III	Positive histology	8070/3: Squamous cell carcinoma, NOS	Localized only	Localized	IB	T1b	N0	M0	I	Blank(s)	T1	N0	M0	53	1 to 3 regional lymph nodes removed	No radiation and/or cancer-directed surgery	Surgery performed	None/Unknown	No/Unknown	Blank(s)	Blank(s)	Blank(s)	2	0	8	160	0	0	3	3	0	Dead (attributable to this cancer dx)	Alive or dead due to cancer
14620032	White	73	White	1939	September	White	0	2013	Esophagus	Unclassified	Esophagus	Esophagus	C15.4-Middle third of esophagus	154	8070	Poorly differentiated; Grade III	Positive histology	8070/3: Squamous cell carcinoma, NOS	Regional by both direct extension and lymph node involvement	Regional	IIIA	T3	N1	M0	III	Blank(s)	T3	N1	M0	40	4 or more regional lymph nodes removed	Radiation prior to surgery	Surgery performed	Beam radiation	Yes	Blank(s)	Blank(s)	Blank(s)	5	0	40	400	500	0	6	5	0	Dead (attributable to this cancer dx)	Alive or dead due to cancer
14628777	Black	50	Black	1963	October	Black	1	2013	Esophagus	Unclassified	Esophagus	Esophagus	C15.4-Middle third of esophagus	154	8070	Moderately differentiated; Grade II	Positive histology	8070/3: Squamous cell carcinoma, NOS	Regional by both direct extension and lymph node involvement	Regional	IIIC	T4b	N1	M0	III	Blank(s)	T4	N1	M0	53	4 or more regional lymph nodes removed	Radiation prior to surgery	Surgery performed	Beam radiation	Yes	Blank(s)	Blank(s)	Blank(s)	6	1	80	730	100	0	5	6	0	Dead (attributable to this cancer dx)	Alive or dead due to cancer
14648345	White	56	White	1957	May	White	1	2013	Esophagus	Unclassified	Esophagus	Esophagus	C15.5-Lower third of esophagus	155	8070	Well differentiated; Grade I	Positive histology	8070/3: Squamous cell carcinoma, NOS	Regional lymph nodes involved only	Regional	UNK Stage	TX	N1	M0	UNK Stage	Blank(s)	TX	N1	M0	27	None	No radiation and/or cancer-directed surgery	Surgery performed	None/Unknown	No/Unknown	Blank(s)	Blank(s)	Blank(s)	0	98	999	999	100	0	1	0	0	Dead (attributable to this cancer dx)	Alive or dead due to cancer
15046452	White	60	White	1953	April	White	0	2014	Esophagus	Unclassified	Esophagus	Esophagus	C15.4-Middle third of esophagus	154	8071	Poorly differentiated; Grade III	Positive histology	8071/3: Squamous cell carcinoma, keratinizing, NOS	Regional by both direct extension and lymph node involvement	Regional	IIIA	T3	N1	M0	III	Blank(s)	T3	N1	M0	53	4 or more regional lymph nodes removed	Radiation prior to surgery	Surgery performed	Beam radiation	Yes	Blank(s)	Blank(s)	Blank(s)	30	2	50	400	100	0	5	6	0	Dead (attributable to this cancer dx)	Alive or dead due to cancer
15047927	White	65	White	1948	April	White	1	2014	Esophagus	Unclassified	Esophagus	Esophagus	C15.5-Lower third of esophagus	155	8070	Moderately differentiated; Grade II	Positive histology	8070/3: Squamous cell carcinoma, NOS	Regional lymph nodes involved only	Regional	IIB	T2	N1	M0	IIB	Blank(s)	T2	N1	M0	40	4 or more regional lymph nodes removed	Radiation prior to surgery	Surgery performed	Beam radiation	Yes	Blank(s)	Blank(s)	Blank(s)	15	0	90	200	100	0	5	5	0	Alive or dead of other cause	Alive or dead due to cancer
15053597	Black	58	Black	1956	June	Black	1	2014	Esophagus	Unclassified	Esophagus	Esophagus	C15.4-Middle third of esophagus	154	8070	Moderately differentiated; Grade II	Positive histology	8070/3: Squamous cell carcinoma, NOS	Regional by both direct extension and lymph node involvement	Regional	IIIA	T3	N1	M0	III	Blank(s)	T3	N1	M0	53	4 or more regional lymph nodes removed	Radiation prior to surgery	Surgery performed	Beam radiation	Yes	Blank(s)	Blank(s)	Blank(s)	14	0	70	450	100	0	5	5	0	Alive or dead of other cause	Alive or dead due to cancer
15055679	Asian or Pacific Islander	70	Asian Indian or Pakistani, NOS (1988+)	1945	October	Other (American Indian/AK Native, Asian/Pacific Islander)	1	2015	Esophagus	Unclassified	Esophagus	Esophagus	C15.4-Middle third of esophagus	154	8070	Unknown	Positive histology	8070/3: Squamous cell carcinoma, NOS	Localized only	Localized	IA	T1b	N0	M0	I	Blank(s)	T1	N0	M0	54	4 or more regional lymph nodes removed	No radiation and/or cancer-directed surgery	Surgery performed	None/Unknown	No/Unknown	Blank(s)	Blank(s)	Blank(s)	29	0	21	160	0	0	3	3	0	N/A not first tumor	N/A not first tumor
15060178	Black	55	Black	1959	July	Black	1	2014	Esophagus	Unclassified	Esophagus	Esophagus	C15.5-Lower third of esophagus	155	8070	Moderately differentiated; Grade II	Positive histology	8070/3: Squamous cell carcinoma, NOS	Distant site(s)/node(s) involved	Distant	IIIB	T3	N2	M0	III	Blank(s)	T3	N1	M0	53	1 to 3 regional lymph nodes removed	Radiation prior to surgery	Surgery performed	Beam radiation	Yes	Blank(s)	Blank(s)	Blank(s)	2	0	80	400	305	0	5	5	0	Dead (attributable to this cancer dx)	Alive or dead due to cancer
15062638	Asian or Pacific Islander	67	Japanese	1946	July	Other (American Indian/AK Native, Asian/Pacific Islander)	1	2014	Esophagus	Unclassified	Esophagus	Esophagus	C15.3-Upper third of esophagus	153	8070	Unknown	Positive histology	8070/3: Squamous cell carcinoma, NOS	Localized only	Localized	IA	T1a	N0	M0	I	Blank(s)	T1	N0	M0	27	None	No radiation and/or cancer-directed surgery	Surgery performed	None/Unknown	No/Unknown	Blank(s)	Blank(s)	Blank(s)	0	98	10	100	0	0	3	0	0	Alive or dead of other cause	Alive or dead due to cancer
15077455	White	54	White	1960	April	White	1	2015	Esophagus	Unclassified	Esophagus	Esophagus	C15.4-Middle third of esophagus	154	8070	Moderately differentiated; Grade II	Positive histology	8070/3: Squamous cell carcinoma, NOS	Regional by both direct extension and lymph node involvement	Regional	IIIA	T3	N1	M0	III	Blank(s)	T3	N1	M0	53	1 to 3 regional lymph nodes removed	Radiation prior to surgery	Surgery performed	Beam radiation	Yes	Blank(s)	Blank(s)	Blank(s)	2	0	90	400	500	0	5	5	0	Alive or dead of other cause	Alive or dead due to cancer
15082632	Asian or Pacific Islander	70	Asian Indian or Pakistani, NOS (1988+)	1944	May	Other (American Indian/AK Native, Asian/Pacific Islander)	0	2015	Esophagus	Unclassified	Esophagus	Esophagus	C15.4-Middle third of esophagus	154	8070	Poorly differentiated; Grade III	Positive histology	8070/3: Squamous cell carcinoma, NOS	Regional lymph nodes involved only	Regional	IIB	T2	N1	M0	IIB	Blank(s)	T2	N1	M0	53	4 or more regional lymph nodes removed	No radiation and/or cancer-directed surgery	Surgery performed	None/Unknown	No/Unknown	Blank(s)	Blank(s)	Blank(s)	12	1	23	200	100	0	3	3	0	Alive or dead of other cause	Alive or dead due to cancer
15085194	White	56	White	1959	June	White	1	2015	Esophagus	Unclassified	Esophagus	Esophagus	C15.4-Middle third of esophagus	154	8070	Moderately differentiated; Grade II	Positive histology	8070/3: Squamous cell carcinoma, NOS	Localized only	Localized	IB	T1a	N0	M0	I	Blank(s)	T1	N0	M0	27	None	No radiation and/or cancer-directed surgery	Surgery performed	None/Unknown	No/Unknown	Blank(s)	Blank(s)	Blank(s)	0	98	999	110	0	0	1	0	0	Alive or dead of other cause	Alive or dead due to cancer
15088207	Black	55	Black	1959	June	Black	0	2015	Esophagus	Unclassified	Esophagus	Esophagus	C15.5-Lower third of esophagus	155	8070	Moderately differentiated; Grade II	Positive histology	8070/3: Squamous cell carcinoma, NOS	Regional by both direct extension and lymph node involvement	Regional	IIIA	T3	N1	M0	III	Blank(s)	T3	N1	M0	30	4 or more regional lymph nodes removed	Radiation prior to surgery	Surgery performed	Beam radiation	Yes	Blank(s)	Blank(s)	Blank(s)	22	0	35	400	100	0	6	5	0	Dead (attributable to this cancer dx)	Alive or dead due to cancer
15093816	White	61	White	1954	July	White	0	2015	Esophagus	Unclassified	Esophagus	Esophagus	C15.4-Middle third of esophagus	154	8070	Poorly differentiated; Grade III	Positive histology	8070/3: Squamous cell carcinoma, NOS	Localized only	Localized	IB	T1NOS	N0	M0	I	Blank(s)	T1	N0	M0	26	None	No radiation and/or cancer-directed surgery	Surgery performed	None/Unknown	No/Unknown	Blank(s)	Blank(s)	Blank(s)	0	98	999	300	0	0	3	0	0	Alive or dead of other cause	Alive or dead due to cancer
15094351	Black	59	Black	1956	June	Black	1	2015	Esophagus	Unclassified	Esophagus	Esophagus	C15.5-Lower third of esophagus	155	8070	Poorly differentiated; Grade III	Positive histology	8070/3: Squamous cell carcinoma, NOS	Regional lymph nodes involved only	Regional	IIB	T1b	N1	M0	IIB	Blank(s)	T1	N1	M0	53	4 or more regional lymph nodes removed	Radiation after surgery	Surgery performed	Beam radiation	Yes	Blank(s)	Blank(s)	Blank(s)	18	2	15	160	100	0	3	3	1	Alive or dead of other cause	Alive or dead due to cancer
15095074	Black	58	Black	1956	February	Black	0	2015	Esophagus	Unclassified	Esophagus	Esophagus	C15.4-Middle third of esophagus	154	8071	Moderately differentiated; Grade II	Positive histology	8071/3: Squamous cell carcinoma, keratinizing, NOS	Localized only	Localized	IIB	T2	N0	M0	IIA	Blank(s)	T2	N0	M0	27	None	No radiation and/or cancer-directed surgery	Surgery performed	Recommended, unknown if administered	No/Unknown	Blank(s)	Blank(s)	Blank(s)	0	98	19	200	0	0	3	0	0	Alive or dead of other cause	Alive or dead due to cancer
15095276	Black	56	Black	1958	June	Black	0	2015	Esophagus	Unclassified	Esophagus	Esophagus	C15.5-Lower third of esophagus	155	8071	Moderately differentiated; Grade II	Positive histology	8071/3: Squamous cell carcinoma, keratinizing, NOS	Localized only	Localized	IIA	T2	N0	M0	IIA	Blank(s)	T2	N0	M0	53	4 or more regional lymph nodes removed	No radiation and/or cancer-directed surgery	Surgery performed	None/Unknown	No/Unknown	Blank(s)	Blank(s)	Blank(s)	4	0	15	200	0	0	3	3	0	Dead (attributable to this cancer dx)	Alive or dead due to cancer
15095670	White	83	White	1932	October	White	0	2015	Esophagus	Unclassified	Esophagus	Esophagus	C15.1-Thoracic esophagus	151	8071	Moderately differentiated; Grade II	Positive histology	8071/3: Squamous cell carcinoma, keratinizing, NOS	Regional by both direct extension and lymph node involvement	Regional	IIIC	T4b	N1	M0	III	Blank(s)	T4	N1	M0	50	None	Radiation after surgery	Surgery performed	Beam radiation	Yes	Blank(s)	Blank(s)	Blank(s)	0	98	40	730	200	0	0	0	0	Dead (attributable to this cancer dx)	Alive or dead due to cancer
15103575	Black	71	Black	1943	July	Black	0	2015	Esophagus	Unclassified	Esophagus	Esophagus	C15.4-Middle third of esophagus	154	8070	Unknown	Positive histology	8070/3: Squamous cell carcinoma, NOS	Regional lymph nodes involved only	Regional	IIB	T1b	N1	M0	IIB	Blank(s)	T1	N1	M0	53	4 or more regional lymph nodes removed	Radiation prior to surgery	Surgery performed	Beam radiation	Yes	Blank(s)	Blank(s)	Blank(s)	17	0	30	160	100	0	5	5	0	Dead (attributable to this cancer dx)	Alive or dead due to cancer
15108853	Black	56	Black	1958	October	Black	0	2015	Esophagus	Unclassified	Esophagus	Esophagus	C15.4-Middle third of esophagus	154	8071	Moderately differentiated; Grade II	Positive histology	8071/3: Squamous cell carcinoma, keratinizing, NOS	Localized only	Localized	IB	T1NOS	N0	M0	I	Blank(s)	T1	N0	M0	30	4 or more regional lymph nodes removed	Radiation prior to surgery	Surgery performed	Beam radiation	Yes	Blank(s)	Blank(s)	Blank(s)	12	0	50	300	0	0	5	5	0	Alive or dead of other cause	Alive or dead due to cancer
15111212	Black	51	Black	1964	December	Black	1	2015	Esophagus	Unclassified	Esophagus	Esophagus	C15.4-Middle third of esophagus	154	8070	Unknown	Positive histology	8070/3: Squamous cell carcinoma, NOS	Regional lymph nodes involved only	Regional	IIB	T2	N1	M0	IIB	Blank(s)	T2	N1	M0	53	4 or more regional lymph nodes removed	Radiation prior to surgery	Surgery performed	Beam radiation	Yes	Blank(s)	Blank(s)	Blank(s)	18	2	999	200	100	0	5	6	0	Alive or dead of other cause	Alive or dead due to cancer
15124389	White	71	White	1944	April	White	0	2016	Esophagus	Unclassified	Esophagus	Esophagus	C15.5-Lower third of esophagus	155	8071	Well differentiated; Grade I	Positive histology	8071/3: Squamous cell carcinoma, keratinizing, NOS	Localized only	Localized	Blank(s)	Blank(s)	Blank(s)	Blank(s)	Blank(s)	Blank(s)	Blank(s)	Blank(s)	Blank(s)	53	4 or more regional lymph nodes removed	Radiation prior to surgery	Surgery performed	Beam radiation	Yes	Blank(s)	Blank(s)	999	23	0	Blank(s)	Blank(s)	Blank(s)	Blank(s)	Blank(s)	Blank(s)	Blank(s)	N/A not first tumor	N/A not first tumor
15126877	Black	51	Black	1964	April	Black	1	2016	Esophagus	Unclassified	Esophagus	Esophagus	C15.4-Middle third of esophagus	154	8070	Moderately differentiated; Grade II	Positive histology	8070/3: Squamous cell carcinoma, NOS	Regional by direct extension only	Regional	Blank(s)	Blank(s)	Blank(s)	Blank(s)	Blank(s)	Blank(s)	Blank(s)	Blank(s)	Blank(s)	53	1 to 3 regional lymph nodes removed	Radiation prior to surgery	Surgery performed	Beam radiation	Yes	Blank(s)	Blank(s)	999	3	0	Blank(s)	Blank(s)	Blank(s)	Blank(s)	Blank(s)	Blank(s)	Blank(s)	Alive or dead of other cause	Alive or dead due to cancer
15127706	Black	68	Black	1947	April	Black	1	2016	Esophagus	Unclassified	Esophagus	Esophagus	C15.4-Middle third of esophagus	154	8070	Moderately differentiated; Grade II	Positive histology	8070/3: Squamous cell carcinoma, NOS	Localized only	Localized	Blank(s)	Blank(s)	Blank(s)	Blank(s)	Blank(s)	Blank(s)	Blank(s)	Blank(s)	Blank(s)	50	4 or more regional lymph nodes removed	Radiation prior to surgery	Surgery performed	Beam radiation	Yes	Blank(s)	Blank(s)	40	10	0	Blank(s)	Blank(s)	Blank(s)	Blank(s)	Blank(s)	Blank(s)	Blank(s)	Alive or dead of other cause	Alive or dead due to cancer
15136628	White	46	White	1970	September	White	0	2016	Esophagus	Unclassified	Esophagus	Esophagus	C15.3-Upper third of esophagus	153	8070	Poorly differentiated; Grade III	Positive histology	8070/3: Squamous cell carcinoma, NOS	Localized only	Localized	Blank(s)	Blank(s)	Blank(s)	Blank(s)	Blank(s)	Blank(s)	Blank(s)	Blank(s)	Blank(s)	27	None	No radiation and/or cancer-directed surgery	Surgery performed	None/Unknown	No/Unknown	Blank(s)	Blank(s)	8	0	98	Blank(s)	Blank(s)	Blank(s)	Blank(s)	Blank(s)	Blank(s)	Blank(s)	Alive or dead of other cause	Alive or dead due to cancer
15140870	White	74	White	1942	November	White	1	2016	Esophagus	Unclassified	Esophagus	Esophagus	C15.4-Middle third of esophagus	154	8070	Well differentiated; Grade I	Positive histology	8070/3: Squamous cell carcinoma, NOS	Localized only	Localized	Blank(s)	Blank(s)	Blank(s)	Blank(s)	Blank(s)	Blank(s)	Blank(s)	Blank(s)	Blank(s)	27	None	No radiation and/or cancer-directed surgery	Surgery performed	None/Unknown	No/Unknown	Blank(s)	Blank(s)	1	0	98	Blank(s)	Blank(s)	Blank(s)	Blank(s)	Blank(s)	Blank(s)	Blank(s)	N/A not first tumor	N/A not first tumor
15147737	White	66	White	1950	July	White	0	2016	Esophagus	Unclassified	Esophagus	Esophagus	C15.5-Lower third of esophagus	155	8070	Moderately differentiated; Grade II	Positive histology	8070/3: Squamous cell carcinoma, NOS	Regional by both direct extension and lymph node involvement	Regional	Blank(s)	Blank(s)	Blank(s)	Blank(s)	Blank(s)	Blank(s)	Blank(s)	Blank(s)	Blank(s)	80	4 or more regional lymph nodes removed	Radiation prior to surgery	Surgery performed	Beam radiation	Yes	Blank(s)	Blank(s)	30	6	0	Blank(s)	Blank(s)	Blank(s)	Blank(s)	Blank(s)	Blank(s)	Blank(s)	Alive or dead of other cause	Alive or dead due to cancer
15150999	White	73	White	1942	November	White	1	2015	Esophagus	Unclassified	Esophagus	Esophagus	C15.5-Lower third of esophagus	155	8070	Poorly differentiated; Grade III	Positive histology	8070/3: Squamous cell carcinoma, NOS	Regional lymph nodes involved only	Regional	IIB	T1a	N1	M0	IIB	Blank(s)	T1	N1	M0	30	4 or more regional lymph nodes removed	Radiation prior to surgery	Surgery performed	Beam radiation	Yes	Blank(s)	Blank(s)	Blank(s)	22	1	10	120	100	0	6	3	0	Alive or dead of other cause	Alive or dead due to cancer
15157954	White	76	White	1939	April	White	1	2016	Esophagus	Unclassified	Esophagus	Esophagus	C15.4-Middle third of esophagus	154	8070	Unknown	Positive histology	8070/3: Squamous cell carcinoma, NOS	Regional by both direct extension and lymph node involvement	Regional	Blank(s)	Blank(s)	Blank(s)	Blank(s)	Blank(s)	Blank(s)	Blank(s)	Blank(s)	Blank(s)	53	1 to 3 regional lymph nodes removed	Radiation prior to surgery	Surgery performed	Beam radiation	Yes	Blank(s)	Blank(s)	20	3	0	Blank(s)	Blank(s)	Blank(s)	Blank(s)	Blank(s)	Blank(s)	Blank(s)	Alive or dead of other cause	Alive or dead due to cancer
15178472	White	66	White	1950	October	White	0	2016	Esophagus	Unclassified	Esophagus	Esophagus	C15.4-Middle third of esophagus	154	8070	Moderately differentiated; Grade II	Positive histology	8070/3: Squamous cell carcinoma, NOS	Localized only	Localized	Blank(s)	Blank(s)	Blank(s)	Blank(s)	Blank(s)	Blank(s)	Blank(s)	Blank(s)	Blank(s)	53	4 or more regional lymph nodes removed	No radiation and/or cancer-directed surgery	Surgery performed	None/Unknown	No/Unknown	Blank(s)	Blank(s)	7	6	0	Blank(s)	Blank(s)	Blank(s)	Blank(s)	Blank(s)	Blank(s)	Blank(s)	Alive or dead of other cause	Alive or dead due to cancer
15199250	White	61	White	1954	February	White	0	2016	Esophagus	Unclassified	Esophagus	Esophagus	C15.4-Middle third of esophagus	154	8070	Moderately differentiated; Grade II	Positive histology	8070/3: Squamous cell carcinoma, NOS	Regional by both direct extension and lymph node involvement	Regional	Blank(s)	Blank(s)	Blank(s)	Blank(s)	Blank(s)	Blank(s)	Blank(s)	Blank(s)	Blank(s)	53	4 or more regional lymph nodes removed	Radiation prior to surgery	Surgery performed	Beam radiation	Yes	Blank(s)	Blank(s)	16	23	5	Blank(s)	Blank(s)	Blank(s)	Blank(s)	Blank(s)	Blank(s)	Blank(s)	Alive or dead of other cause	Alive or dead due to cancer
15672807	Asian or Pacific Islander	53	Japanese	1952	January	Other (American Indian/AK Native, Asian/Pacific Islander)	0	2006	Esophagus	Unclassified	Esophagus	Esophagus	C15.1-Thoracic esophagus	151	8070	Undifferentiated; anaplastic; Grade IV	Positive histology	8070/3: Squamous cell carcinoma, NOS	Regional by direct extension only	Regional	Blank(s)	Blank(s)	Blank(s)	Blank(s)	IIA	Blank(s)	T3	N0	M0	53	4 or more regional lymph nodes removed	Radiation prior to surgery	Surgery performed	Beam radiation	Yes	Blank(s)	Blank(s)	Blank(s)	14	0	19	400	0	0	1	3	0	N/A not first tumor	N/A not first tumor
15695131	Asian or Pacific Islander	59	Korean (1988+)	1949	June	Other (American Indian/AK Native, Asian/Pacific Islander)	0	2009	Esophagus	Unclassified	Esophagus	Esophagus	C15.4-Middle third of esophagus	154	8070	Poorly differentiated; Grade III	Positive histology	8070/3: Squamous cell carcinoma, NOS	Regional by direct extension only	Regional	Blank(s)	Blank(s)	Blank(s)	Blank(s)	IIA	Blank(s)	T3	N0	M0	40	1 to 3 regional lymph nodes removed	No radiation and/or cancer-directed surgery	Surgery performed	None/Unknown	No/Unknown	Blank(s)	Blank(s)	Blank(s)	3	0	31	400	0	0	3	3	0	N/A not first tumor	N/A not first tumor
15709291	Asian or Pacific Islander	77	Japanese	1927	May	Other (American Indian/AK Native, Asian/Pacific Islander)	1	2004	Esophagus	Unclassified	Esophagus	Esophagus	C15.4-Middle third of esophagus	154	8070	Moderately differentiated; Grade II	Positive histology	8070/3: Squamous cell carcinoma, NOS	Localized only	Localized	Blank(s)	Blank(s)	Blank(s)	Blank(s)	I	Blank(s)	T1	N0	M0	21	None	No radiation and/or cancer-directed surgery	Surgery performed	None/Unknown	No/Unknown	Blank(s)	Blank(s)	Blank(s)	0	98	15	300	0	0	1	0	0	N/A not first tumor	N/A not first tumor
16078072	Asian or Pacific Islander	74	Chinese	1940	November	Other (American Indian/AK Native, Asian/Pacific Islander)	1	2014	Esophagus	Unclassified	Esophagus	Esophagus	C15.4-Middle third of esophagus	154	8070	Poorly differentiated; Grade III	Positive histology	8070/3: Squamous cell carcinoma, NOS	Distant site(s)/node(s) involved	Distant	IIIA	T2	N2	M0	IIB	Blank(s)	T2	N1	M0	52	4 or more regional lymph nodes removed	No radiation and/or cancer-directed surgery	Surgery performed	None/Unknown	No/Unknown	Blank(s)	Blank(s)	Blank(s)	24	3	25	200	305	0	3	3	0	N/A not first tumor	N/A not first tumor
16089908	Asian or Pacific Islander	55	Chinese	1956	May	Other (American Indian/AK Native, Asian/Pacific Islander)	1	2011	Esophagus	Unclassified	Esophagus	Esophagus	C15.1-Thoracic esophagus	151	8070	Moderately differentiated; Grade II	Positive histology	8070/3: Squamous cell carcinoma, NOS	Regional lymph nodes involved only	Regional	IIIA	T2	N2	M0	IIB	Blank(s)	T2	N1	M0	30	4 or more regional lymph nodes removed	Radiation prior to surgery	Surgery performed	Beam radiation	Yes	Blank(s)	Blank(s)	Blank(s)	24	0	57	210	100	0	5	5	0	N/A not first tumor	N/A not first tumor
16112609	Asian or Pacific Islander	58	Japanese	1952	January	Other (American Indian/AK Native, Asian/Pacific Islander)	1	2011	Esophagus	Unclassified	Esophagus	Esophagus	C15.5-Lower third of esophagus	155	8070	Poorly differentiated; Grade III	Positive histology	8070/3: Squamous cell carcinoma, NOS	Regional by direct extension only	Regional	IIA	T3	N0	M0	IIA	Blank(s)	T3	N0	M0	53	4 or more regional lymph nodes removed	No radiation and/or cancer-directed surgery	Surgery performed	None/Unknown	No/Unknown	Blank(s)	Blank(s)	Blank(s)	22	0	31	400	0	0	3	3	0	N/A not first tumor	N/A not first tumor
16117066	Asian or Pacific Islander	54	Japanese	1952	November	Other (American Indian/AK Native, Asian/Pacific Islander)	1	2006	Esophagus	Unclassified	Esophagus	Esophagus	C15.2-Abdominal esophagus	152	8070	Poorly differentiated; Grade III	Positive histology	8070/3: Squamous cell carcinoma, NOS	Regional by both direct extension and lymph node involvement	Regional	Blank(s)	Blank(s)	Blank(s)	Blank(s)	III	Blank(s)	T3	N1	M0	53	4 or more regional lymph nodes removed	No radiation and/or cancer-directed surgery	Surgery performed	None/Unknown	No/Unknown	Blank(s)	Blank(s)	Blank(s)	17	1	30	400	100	0	3	3	0	N/A not first tumor	N/A not first tumor
16130101	Asian or Pacific Islander	64	Hawaiian	1939	April	Other (American Indian/AK Native, Asian/Pacific Islander)	1	2004	Esophagus	Unclassified	Esophagus	Esophagus	C15.1-Thoracic esophagus	151	8070	Moderately differentiated; Grade II	Positive histology	8070/3: Squamous cell carcinoma, NOS	Distant site(s)/node(s) involved	Distant	Blank(s)	Blank(s)	Blank(s)	Blank(s)	III	Blank(s)	T3	N1	M0	53	4 or more regional lymph nodes removed	Radiation before and after surgery	Surgery performed	Beam radiation	Yes	Blank(s)	Blank(s)	Blank(s)	20	1	98	400	305	0	5	5	0	Dead (attributable to this cancer dx)	Alive or dead due to cancer
16131148	Asian or Pacific Islander	50	Chinese	1954	December	Other (American Indian/AK Native, Asian/Pacific Islander)	1	2004	Esophagus	Unclassified	Esophagus	Esophagus	C15.1-Thoracic esophagus	151	8070	Poorly differentiated; Grade III	Positive histology	8070/3: Squamous cell carcinoma, NOS	Regional by direct extension only	Regional	Blank(s)	Blank(s)	Blank(s)	Blank(s)	III	Blank(s)	T4	N0	M0	40	4 or more regional lymph nodes removed	Radiation prior to surgery	Surgery performed	Beam radiation	Yes	Blank(s)	Blank(s)	Blank(s)	10	0	70	650	0	0	5	3	1	Alive or dead of other cause	Alive or dead due to cancer
16131483	Asian or Pacific Islander	66	Hawaiian	1937	January	Other (American Indian/AK Native, Asian/Pacific Islander)	0	2004	Esophagus	Unclassified	Esophagus	Esophagus	C15.4-Middle third of esophagus	154	8070	Moderately differentiated; Grade II	Positive histology	8070/3: Squamous cell carcinoma, NOS	Regional by direct extension only	Regional	Blank(s)	Blank(s)	Blank(s)	Blank(s)	IIA	Blank(s)	T3	N0	M0	40	4 or more regional lymph nodes removed	Radiation after surgery	Surgery performed	Beam radiation	No/Unknown	Blank(s)	Blank(s)	Blank(s)	30	0	35	400	0	0	3	3	1	Dead (attributable to this cancer dx)	Alive or dead due to cancer
16134799	Asian or Pacific Islander	54	Filipino	1950	August	Other (American Indian/AK Native, Asian/Pacific Islander)	1	2004	Esophagus	Unclassified	Esophagus	Esophagus	C15.5-Lower third of esophagus	155	8070	Poorly differentiated; Grade III	Positive histology	8070/3: Squamous cell carcinoma, NOS	Localized only	Localized	Blank(s)	Blank(s)	Blank(s)	Blank(s)	IIA	Blank(s)	T2	N0	M0	53	4 or more regional lymph nodes removed	Radiation after surgery	Surgery performed	Beam radiation	Yes	Blank(s)	Blank(s)	Blank(s)	35	0	55	200	0	0	3	3	3	Dead (attributable to this cancer dx)	Alive or dead due to cancer
16135223	Asian or Pacific Islander	83	Japanese	1920	April	Other (American Indian/AK Native, Asian/Pacific Islander)	0	2004	Esophagus	Unclassified	Esophagus	Esophagus	C15.5-Lower third of esophagus	155	8070	Well differentiated; Grade I	Positive histology	8070/3: Squamous cell carcinoma, NOS	Regional by direct extension only	Regional	Blank(s)	Blank(s)	Blank(s)	Blank(s)	IIA	Blank(s)	T3	N0	M0	53	4 or more regional lymph nodes removed	No radiation and/or cancer-directed surgery	Surgery performed	None/Unknown	No/Unknown	Blank(s)	Blank(s)	Blank(s)	14	0	35	400	0	0	3	3	1	Alive or dead of other cause	Dead (attributable to causes other than this cancer dx)
16137129	Asian or Pacific Islander	84	Japanese	1920	September	Other (American Indian/AK Native, Asian/Pacific Islander)	0	2004	Esophagus	Unclassified	Esophagus	Esophagus	C15.5-Lower third of esophagus	155	8070	Moderately differentiated; Grade II	Positive histology	8070/3: Squamous cell carcinoma, NOS	Regional by both direct extension and lymph node involvement	Regional	Blank(s)	Blank(s)	Blank(s)	Blank(s)	III	Blank(s)	T3	N1	M0	53	4 or more regional lymph nodes removed	No radiation and/or cancer-directed surgery	Surgery performed	None/Unknown	No/Unknown	Blank(s)	Blank(s)	Blank(s)	22	3	55	400	100	0	3	3	0	Dead (attributable to this cancer dx)	Alive or dead due to cancer
16139388	Asian or Pacific Islander	57	Japanese	1946	September	Other (American Indian/AK Native, Asian/Pacific Islander)	1	2004	Esophagus	Unclassified	Esophagus	Esophagus	C15.1-Thoracic esophagus	151	8070	Poorly differentiated; Grade III	Positive histology	8070/3: Squamous cell carcinoma, NOS	Regional by both direct extension and lymph node involvement	Regional	Blank(s)	Blank(s)	Blank(s)	Blank(s)	III	Blank(s)	T3	N1	M0	53	4 or more regional lymph nodes removed	Radiation after surgery	Surgery performed	Beam radiation	Yes	Blank(s)	Blank(s)	Blank(s)	6	4	30	400	220	0	3	3	1	Dead (attributable to this cancer dx)	Alive or dead due to cancer
16141451	Asian or Pacific Islander	55	Japanese	1949	July	Other (American Indian/AK Native, Asian/Pacific Islander)	1	2004	Esophagus	Unclassified	Esophagus	Esophagus	C15.5-Lower third of esophagus	155	8071	Poorly differentiated; Grade III	Positive histology	8071/3: Squamous cell carcinoma, keratinizing, NOS	Regional by both direct extension and lymph node involvement	Regional	Blank(s)	Blank(s)	Blank(s)	Blank(s)	III	Blank(s)	T3	N1	M0	52	4 or more regional lymph nodes removed	Radiation after surgery	Surgery performed	Beam radiation	No/Unknown	Blank(s)	Blank(s)	Blank(s)	23	6	63	400	100	0	3	3	0	Dead (attributable to this cancer dx)	Alive or dead due to cancer
16143878	Asian or Pacific Islander	80	Japanese	1924	April	Other (American Indian/AK Native, Asian/Pacific Islander)	1	2005	Esophagus	Unclassified	Esophagus	Esophagus	C15.4-Middle third of esophagus	154	8070	Poorly differentiated; Grade III	Positive histology	8070/3: Squamous cell carcinoma, NOS	Localized only	Localized	Blank(s)	Blank(s)	Blank(s)	Blank(s)	I	Blank(s)	T1	N0	M0	53	4 or more regional lymph nodes removed	No radiation and/or cancer-directed surgery	Surgery performed	None/Unknown	No/Unknown	Blank(s)	Blank(s)	Blank(s)	15	0	8	160	0	0	3	3	0	Dead (attributable to this cancer dx)	Alive or dead due to cancer
16146376	White	61	White	1944	December	White	1	2005	Esophagus	Unclassified	Esophagus	Esophagus	C15.5-Lower third of esophagus	155	8070	Unknown	Positive histology	8070/3: Squamous cell carcinoma, NOS	Localized only	Localized	Blank(s)	Blank(s)	Blank(s)	Blank(s)	IIA	Blank(s)	T2	N0	M0	53	1 to 3 regional lymph nodes removed	Radiation prior to surgery	Surgery performed	Beam radiation	Yes	Blank(s)	Blank(s)	Blank(s)	3	0	999	200	0	0	1	6	0	Alive or dead of other cause	Alive or dead due to cancer
16154746	Asian or Pacific Islander	65	Chinese	1940	April	Other (American Indian/AK Native, Asian/Pacific Islander)	1	2006	Esophagus	Unclassified	Esophagus	Esophagus	C15.1-Thoracic esophagus	151	8070	Poorly differentiated; Grade III	Positive histology	8070/3: Squamous cell carcinoma, NOS	Localized only	Localized	Blank(s)	Blank(s)	Blank(s)	Blank(s)	IIA	Blank(s)	T2	N0	M0	54	4 or more regional lymph nodes removed	Radiation prior to surgery	Surgery performed	Beam radiation	Yes	Blank(s)	Blank(s)	Blank(s)	32	0	70	200	0	0	6	6	0	Alive or dead of other cause	Alive or dead due to cancer
16156713	Asian or Pacific Islander	82	Hawaiian	1933	January	Other (American Indian/AK Native, Asian/Pacific Islander)	1	2016	Esophagus	Unclassified	Esophagus	Esophagus	C15.3-Upper third of esophagus	153	8070	Moderately differentiated; Grade II	Positive histology	8070/3: Squamous cell carcinoma, NOS	Regional by both direct extension and lymph node involvement	Regional	Blank(s)	Blank(s)	Blank(s)	Blank(s)	Blank(s)	Blank(s)	Blank(s)	Blank(s)	Blank(s)	40	4 or more regional lymph nodes removed	Radiation prior to surgery	Surgery performed	Beam radiation	Yes	Blank(s)	Blank(s)	37	8	0	Blank(s)	Blank(s)	Blank(s)	Blank(s)	Blank(s)	Blank(s)	Blank(s)	N/A not first tumor	N/A not first tumor
16157258	Asian or Pacific Islander	69	Japanese	1937	October	Other (American Indian/AK Native, Asian/Pacific Islander)	1	2006	Esophagus	Unclassified	Esophagus	Esophagus	C15.4-Middle third of esophagus	154	8070	Moderately differentiated; Grade II	Positive histology	8070/3: Squamous cell carcinoma, NOS	Regional by direct extension only	Regional	Blank(s)	Blank(s)	Blank(s)	Blank(s)	IIA	Blank(s)	T3	N0	M0	30	4 or more regional lymph nodes removed	Radiation after surgery	Surgery performed	Beam radiation	No/Unknown	Blank(s)	Blank(s)	Blank(s)	15	0	45	400	0	0	3	3	0	Dead (attributable to this cancer dx)	Alive or dead due to cancer
16468662	Asian or Pacific Islander	71	Hawaiian	1935	June	Other (American Indian/AK Native, Asian/Pacific Islander)	1	2007	Esophagus	Unclassified	Esophagus	Esophagus	C15.5-Lower third of esophagus	155	8070	Poorly differentiated; Grade III	Positive histology	8070/3: Squamous cell carcinoma, NOS	Regional by direct extension only	Regional	Blank(s)	Blank(s)	Blank(s)	Blank(s)	IIA	Blank(s)	T3	N0	M0	53	4 or more regional lymph nodes removed	No radiation and/or cancer-directed surgery	Surgery performed	None/Unknown	No/Unknown	Blank(s)	Blank(s)	Blank(s)	15	0	56	400	0	0	3	3	0	Dead (attributable to this cancer dx)	Alive or dead due to cancer
16471085	Asian or Pacific Islander	84	Hawaiian	1922	May	Other (American Indian/AK Native, Asian/Pacific Islander)	1	2007	Esophagus	Unclassified	Esophagus	Esophagus	C15.5-Lower third of esophagus	155	8070	Moderately differentiated; Grade II	Positive histology	8070/3: Squamous cell carcinoma, NOS	Regional by direct extension only	Regional	Blank(s)	Blank(s)	Blank(s)	Blank(s)	IIA	Blank(s)	T3	N0	M0	53	4 or more regional lymph nodes removed	No radiation and/or cancer-directed surgery	Surgery performed	None/Unknown	No/Unknown	Blank(s)	Blank(s)	Blank(s)	22	0	40	400	0	0	3	3	0	Dead (attributable to this cancer dx)	Alive or dead due to cancer
16472523	Asian or Pacific Islander	59	Japanese	1947	May	Other (American Indian/AK Native, Asian/Pacific Islander)	1	2007	Esophagus	Unclassified	Esophagus	Esophagus	C15.4-Middle third of esophagus	154	8070	Poorly differentiated; Grade III	Positive histology	8070/3: Squamous cell carcinoma, NOS	Regional by direct extension only	Regional	Blank(s)	Blank(s)	Blank(s)	Blank(s)	IIA	Blank(s)	T3	N0	M0	53	4 or more regional lymph nodes removed	No radiation and/or cancer-directed surgery	Surgery performed	None/Unknown	No/Unknown	Blank(s)	Blank(s)	Blank(s)	14	0	50	400	0	0	3	3	1	Dead (attributable to this cancer dx)	Alive or dead due to cancer
16472932	Asian or Pacific Islander	60	Japanese	1946	December	Other (American Indian/AK Native, Asian/Pacific Islander)	1	2007	Esophagus	Unclassified	Esophagus	Esophagus	C15.1-Thoracic esophagus	151	8070	Moderately differentiated; Grade II	Positive histology	8070/3: Squamous cell carcinoma, NOS	Regional lymph nodes involved only	Regional	Blank(s)	Blank(s)	Blank(s)	Blank(s)	IIB	Blank(s)	T1	N1	M0	30	4 or more regional lymph nodes removed	Radiation prior to surgery	Surgery performed	Beam radiation	Yes	Blank(s)	Blank(s)	Blank(s)	23	1	30	300	100	0	0	6	0	Dead (attributable to this cancer dx)	Alive or dead due to cancer
16479381	Asian or Pacific Islander	61	Hawaiian	1946	August	Other (American Indian/AK Native, Asian/Pacific Islander)	1	2008	Esophagus	Unclassified	Esophagus	Esophagus	C15.5-Lower third of esophagus	155	8070	Poorly differentiated; Grade III	Positive histology	8070/3: Squamous cell carcinoma, NOS	Regional by both direct extension and lymph node involvement	Regional	Blank(s)	Blank(s)	Blank(s)	Blank(s)	III	Blank(s)	T3	N1	M0	30	4 or more regional lymph nodes removed	No radiation and/or cancer-directed surgery	Surgery performed	None/Unknown	No/Unknown	Blank(s)	Blank(s)	Blank(s)	16	1	85	400	100	0	3	3	0	Dead (attributable to this cancer dx)	Alive or dead due to cancer
16479388	Asian or Pacific Islander	79	Japanese	1928	June	Other (American Indian/AK Native, Asian/Pacific Islander)	1	2008	Esophagus	Unclassified	Esophagus	Esophagus	C15.5-Lower third of esophagus	155	8070	Well differentiated; Grade I	Positive histology	8070/3: Squamous cell carcinoma, NOS	Regional by direct extension only	Regional	Blank(s)	Blank(s)	Blank(s)	Blank(s)	IIA	Blank(s)	T3	N0	M0	40	4 or more regional lymph nodes removed	No radiation and/or cancer-directed surgery	Surgery performed	None/Unknown	No/Unknown	Blank(s)	Blank(s)	Blank(s)	12	0	43	400	0	0	3	3	0	Alive or dead of other cause	Alive or dead due to cancer
16485580	Asian or Pacific Islander	69	Filipino	1939	May	Other (American Indian/AK Native, Asian/Pacific Islander)	1	2008	Esophagus	Unclassified	Esophagus	Esophagus	C15.9-Esophagus, NOS	159	8070	Poorly differentiated; Grade III	Positive histology	8070/3: Squamous cell carcinoma, NOS	Localized only	Localized	Blank(s)	Blank(s)	Blank(s)	Blank(s)	I	Blank(s)	T1	N0	M0	30	1 to 3 regional lymph nodes removed	No radiation and/or cancer-directed surgery	Surgery performed	None/Unknown	No/Unknown	Blank(s)	Blank(s)	Blank(s)	3	0	20	160	0	0	3	3	0	Alive or dead of other cause	Dead (attributable to causes other than this cancer dx)
16489960	Asian or Pacific Islander	77	Chinese	1930	February	Other (American Indian/AK Native, Asian/Pacific Islander)	1	2008	Esophagus	Unclassified	Esophagus	Esophagus	C15.5-Lower third of esophagus	155	8070	Moderately differentiated; Grade II	Positive histology	8070/3: Squamous cell carcinoma, NOS	Regional by both direct extension and lymph node involvement	Regional	Blank(s)	Blank(s)	Blank(s)	Blank(s)	UNK Stage	Blank(s)	T3	N1	MX	53	4 or more regional lymph nodes removed	No radiation and/or cancer-directed surgery	Surgery performed	None/Unknown	Yes	Blank(s)	Blank(s)	Blank(s)	13	3	44	400	100	99	3	3	9	Dead (attributable to this cancer dx)	Alive or dead due to cancer
16494156	Asian or Pacific Islander	78	Filipino	1936	October	Other (American Indian/AK Native, Asian/Pacific Islander)	0	2014	Esophagus	Unclassified	Esophagus	Esophagus	C15.4-Middle third of esophagus	154	8070	Poorly differentiated; Grade III	Positive histology	8070/3: Squamous cell carcinoma, NOS	Regional by direct extension only	Regional	IIB	T3	N0	M0	IIA	Blank(s)	T3	N0	M0	40	None	No radiation and/or cancer-directed surgery	Surgery performed	None/Unknown	No/Unknown	Blank(s)	Blank(s)	Blank(s)	0	98	49	400	0	0	3	0	0	N/A not first tumor	N/A not first tumor
16495748	Asian or Pacific Islander	65	Hawaiian	1944	September	Other (American Indian/AK Native, Asian/Pacific Islander)	0	2009	Esophagus	Unclassified	Esophagus	Esophagus	C15.3-Upper third of esophagus	153	8070	Moderately differentiated; Grade II	Positive histology	8070/3: Squamous cell carcinoma, NOS	Regional lymph nodes involved only	Regional	Blank(s)	Blank(s)	Blank(s)	Blank(s)	IIB	Blank(s)	T1	N1	M0	30	4 or more regional lymph nodes removed	No radiation and/or cancer-directed surgery	Surgery performed	None/Unknown	Yes	Blank(s)	Blank(s)	Blank(s)	16	2	30	110	100	0	3	3	0	Dead (attributable to this cancer dx)	Alive or dead due to cancer
16502407	White	68	White	1940	May	White	1	2009	Esophagus	Unclassified	Esophagus	Esophagus	C15.4-Middle third of esophagus	154	8070	Poorly differentiated; Grade III	Positive histology	8070/3: Squamous cell carcinoma, NOS	Regional by both direct extension and lymph node involvement	Regional	Blank(s)	Blank(s)	Blank(s)	Blank(s)	III	Blank(s)	T4	N1	M0	53	4 or more regional lymph nodes removed	Radiation prior to surgery	Surgery performed	Beam radiation	Yes	Blank(s)	Blank(s)	Blank(s)	14	0	50	815	500	0	5	5	0	Alive or dead of other cause	Dead (attributable to causes other than this cancer dx)
16507768	Asian or Pacific Islander	71	Japanese	1939	August	Other (American Indian/AK Native, Asian/Pacific Islander)	1	2010	Esophagus	Unclassified	Esophagus	Esophagus	C15.5-Lower third of esophagus	155	8070	Poorly differentiated; Grade III	Positive histology	8070/3: Squamous cell carcinoma, NOS	Regional by direct extension only	Regional	IIA	T3	N0	M0	UNK Stage	Blank(s)	T3	N0	MX	53	4 or more regional lymph nodes removed	No radiation and/or cancer-directed surgery	Surgery performed	None/Unknown	No/Unknown	Blank(s)	Blank(s)	Blank(s)	14	0	57	400	0	99	3	3	9	Alive or dead of other cause	Alive or dead due to cancer
16509651	Asian or Pacific Islander	63	Japanese	1947	November	Other (American Indian/AK Native, Asian/Pacific Islander)	1	2010	Esophagus	Unclassified	Esophagus	Esophagus	C15.4-Middle third of esophagus	154	8070	Poorly differentiated; Grade III	Positive histology	8070/3: Squamous cell carcinoma, NOS	Distant site(s)/node(s) involved	Distant	IIIA	T3	N1	M0	III	Blank(s)	T3	N1	M0	53	4 or more regional lymph nodes removed	Radiation prior to surgery	Surgery performed	Beam radiation	Yes	Blank(s)	Blank(s)	Blank(s)	13	1	989	400	305	0	5	5	0	Dead (attributable to this cancer dx)	Alive or dead due to cancer
16519403	Asian or Pacific Islander	66	Hawaiian	1944	January	Other (American Indian/AK Native, Asian/Pacific Islander)	1	2011	Esophagus	Unclassified	Esophagus	Esophagus	C15.4-Middle third of esophagus	154	8070	Moderately differentiated; Grade II	Positive histology	8070/3: Squamous cell carcinoma, NOS	Regional by direct extension only	Regional	IIB	T3	N0	M0	IIA	Blank(s)	T3	N0	M0	30	None	Radiation prior to surgery	Surgery performed	Beam radiation	Yes	Blank(s)	Blank(s)	Blank(s)	0	98	999	400	0	0	3	0	0	Dead (attributable to this cancer dx)	Alive or dead due to cancer
16535481	Asian or Pacific Islander	77	Filipino	1936	May	Other (American Indian/AK Native, Asian/Pacific Islander)	1	2013	Esophagus	Unclassified	Esophagus	Esophagus	C15.4-Middle third of esophagus	154	8070	Moderately differentiated; Grade II	Positive histology	8070/3: Squamous cell carcinoma, NOS	Localized only	Localized	IB	T1a	N0	M0	I	Blank(s)	T1	N0	M0	53	4 or more regional lymph nodes removed	No radiation and/or cancer-directed surgery	Surgery performed	None/Unknown	No/Unknown	Blank(s)	Blank(s)	Blank(s)	24	0	24	110	0	0	3	3	1	Alive or dead of other cause	Alive or dead due to cancer
16540332	Asian or Pacific Islander	66	Japanese	1946	January	Other (American Indian/AK Native, Asian/Pacific Islander)	0	2013	Esophagus	Unclassified	Esophagus	Esophagus	C15.3-Upper third of esophagus	153	8070	Moderately differentiated; Grade II	Positive histology	8070/3: Squamous cell carcinoma, NOS	Distant site(s)/node(s) involved	Distant	IIIA	T4a	N0	M0	III	Blank(s)	T4	N0	M0	80	None	Radiation prior to surgery	Surgery performed	Beam radiation	Yes	Blank(s)	Blank(s)	Blank(s)	0	98	999	660	0	0	1	0	0	Alive or dead of other cause	Alive or dead due to cancer
16549225	White	66	White	1947	March	White	1	2013	Esophagus	Unclassified	Esophagus	Esophagus	C15.5-Lower third of esophagus	155	8070	Moderately differentiated; Grade II	Positive histology	8070/3: Squamous cell carcinoma, NOS	Regional lymph nodes involved only	Regional	IIIA	T2	N2	M0	IIB	Blank(s)	T2	N1	M0	53	4 or more regional lymph nodes removed	Radiation prior to surgery	Surgery performed	Beam radiation	Yes	Blank(s)	Blank(s)	Blank(s)	28	0	50	200	100	0	5	5	0	Alive or dead of other cause	Alive or dead due to cancer
16549247	Asian or Pacific Islander	71	Filipino	1942	May	Other (American Indian/AK Native, Asian/Pacific Islander)	1	2013	Esophagus	Unclassified	Esophagus	Esophagus	C15.4-Middle third of esophagus	154	8070	Poorly differentiated; Grade III	Positive histology	8070/3: Squamous cell carcinoma, NOS	Regional by both direct extension and lymph node involvement	Regional	IIIA	T3	N1	M0	III	Blank(s)	T3	N1	M0	40	4 or more regional lymph nodes removed	No radiation and/or cancer-directed surgery	Surgery performed	None/Unknown	No/Unknown	Blank(s)	Blank(s)	Blank(s)	12	2	33	400	100	0	3	3	0	Dead (missing/unknown COD)	Dead (missing/unknown COD)
16549346	Asian or Pacific Islander	61	Filipino	1951	July	Other (American Indian/AK Native, Asian/Pacific Islander)	1	2013	Esophagus	Unclassified	Esophagus	Esophagus	C15.1-Thoracic esophagus	151	8070	Moderately differentiated; Grade II	Positive histology	8070/3: Squamous cell carcinoma, NOS	Localized only	Localized	IB	T1b	N0	M0	I	Blank(s)	T1	N0	M0	20	None	No radiation and/or cancer-directed surgery	Surgery performed	None/Unknown	No/Unknown	Blank(s)	Blank(s)	Blank(s)	95	0	15	160	0	0	1	1	0	N/A not first tumor	N/A not first tumor
16549585	Asian or Pacific Islander	60	Hawaiian	1952	July	Other (American Indian/AK Native, Asian/Pacific Islander)	1	2013	Esophagus	Unclassified	Esophagus	Esophagus	C15.4-Middle third of esophagus	154	8070	Poorly differentiated; Grade III	Positive histology	8070/3: Squamous cell carcinoma, NOS	Localized only	Localized	IB	T1b	N0	M0	I	Blank(s)	T1	N0	M0	53	4 or more regional lymph nodes removed	No radiation and/or cancer-directed surgery	Surgery performed	None/Unknown	No/Unknown	Blank(s)	Blank(s)	Blank(s)	11	0	20	160	0	0	3	3	0	Alive or dead of other cause	Alive or dead due to cancer
16556157	White	46	White	1969	June	White	0	2015	Esophagus	Unclassified	Esophagus	Esophagus	C15.4-Middle third of esophagus	154	8070	Poorly differentiated; Grade III	Positive histology	8070/3: Squamous cell carcinoma, NOS	Localized only	Localized	IB	T1NOS	N0	M0	I	Blank(s)	T1	N0	M0	40	4 or more regional lymph nodes removed	Radiation prior to surgery	Surgery performed	Beam radiation	Yes	Blank(s)	Blank(s)	Blank(s)	34	0	20	300	0	0	5	5	0	N/A not first tumor	N/A not first tumor
16560682	Asian or Pacific Islander	47	Japanese	1967	December	Other (American Indian/AK Native, Asian/Pacific Islander)	1	2014	Esophagus	Unclassified	Esophagus	Esophagus	C15.1-Thoracic esophagus	151	8070	Poorly differentiated; Grade III	Positive histology	8070/3: Squamous cell carcinoma, NOS	Regional lymph nodes involved only	Regional	IIB	T2	N1	M0	IIB	Blank(s)	T2	N1	M0	53	4 or more regional lymph nodes removed	Radiation before and after surgery	Surgery performed	Beam radiation	Yes	Blank(s)	Blank(s)	Blank(s)	17	1	10	200	100	0	5	5	0	Alive or dead of other cause	Alive or dead due to cancer
16561258	Asian or Pacific Islander	79	Korean (1988+)	1935	November	Other (American Indian/AK Native, Asian/Pacific Islander)	0	2014	Esophagus	Unclassified	Esophagus	Esophagus	C15.1-Thoracic esophagus	151	8070	Poorly differentiated; Grade III	Positive histology	8070/3: Squamous cell carcinoma, NOS	Localized only	Localized	IB	T1b	N0	M0	I	Blank(s)	T1	N0	M0	53	4 or more regional lymph nodes removed	No radiation and/or cancer-directed surgery	Surgery performed	None/Unknown	No/Unknown	Blank(s)	Blank(s)	Blank(s)	20	0	35	160	0	0	3	3	1	Alive or dead of other cause	Alive or dead due to cancer
16570996	Asian or Pacific Islander	51	Chinese	1964	October	Other (American Indian/AK Native, Asian/Pacific Islander)	1	2015	Esophagus	Unclassified	Esophagus	Esophagus	C15.5-Lower third of esophagus	155	8070	Moderately differentiated; Grade II	Positive histology	8070/3: Squamous cell carcinoma, NOS	Regional by both direct extension and lymph node involvement	Regional	IIIA	T3	N1	M0	III	Blank(s)	T3	N1	M0	52	4 or more regional lymph nodes removed	Radiation prior to surgery	Surgery performed	Beam radiation	Yes	Blank(s)	Blank(s)	Blank(s)	21	0	998	400	100	0	5	5	1	Alive or dead of other cause	Alive or dead due to cancer
16571813	Asian or Pacific Islander	53	Japanese	1962	September	Other (American Indian/AK Native, Asian/Pacific Islander)	1	2015	Esophagus	Unclassified	Esophagus	Esophagus	C15.1-Thoracic esophagus	151	8070	Well differentiated; Grade I	Positive histology	8070/3: Squamous cell carcinoma, NOS	Regional by direct extension only	Regional	IIA	T3	N0	M0	IIA	Blank(s)	T3	N0	M0	30	4 or more regional lymph nodes removed	Radiation prior to surgery	Surgery performed	Beam radiation	Yes	Blank(s)	Blank(s)	Blank(s)	12	0	9	400	0	0	1	3	0	Alive or dead of other cause	Alive or dead due to cancer
16572513	Asian or Pacific Islander	75	Hawaiian	1940	April	Other (American Indian/AK Native, Asian/Pacific Islander)	0	2015	Esophagus	Unclassified	Esophagus	Esophagus	C15.4-Middle third of esophagus	154	8070	Poorly differentiated; Grade III	Positive histology	8070/3: Squamous cell carcinoma, NOS	Regional by both direct extension and lymph node involvement	Regional	IIIB	T3	N2	M0	III	Blank(s)	T3	N1	M0	40	4 or more regional lymph nodes removed	No radiation and/or cancer-directed surgery	Surgery performed	None/Unknown	No/Unknown	Blank(s)	Blank(s)	Blank(s)	16	6	60	400	100	0	3	3	0	Dead (attributable to this cancer dx)	Alive or dead due to cancer
16576648	Asian or Pacific Islander	53	Vietnamese (1988+)	1962	March	Other (American Indian/AK Native, Asian/Pacific Islander)	1	2016	Esophagus	Unclassified	Esophagus	Esophagus	C15.4-Middle third of esophagus	154	8070	Moderately differentiated; Grade II	Positive histology	8070/3: Squamous cell carcinoma, NOS	Regional lymph nodes involved only	Regional	Blank(s)	Blank(s)	Blank(s)	Blank(s)	Blank(s)	Blank(s)	Blank(s)	Blank(s)	Blank(s)	53	4 or more regional lymph nodes removed	No radiation and/or cancer-directed surgery	Surgery performed	None/Unknown	No/Unknown	Blank(s)	Blank(s)	35	13	1	Blank(s)	Blank(s)	Blank(s)	Blank(s)	Blank(s)	Blank(s)	Blank(s)	Alive or dead of other cause	Alive or dead due to cancer
16580204	Asian or Pacific Islander	53	Vietnamese (1988+)	1961	January	Other (American Indian/AK Native, Asian/Pacific Islander)	1	2015	Esophagus	Unclassified	Esophagus	Esophagus	C15.3-Upper third of esophagus	153	8070	Poorly differentiated; Grade III	Positive histology	8070/3: Squamous cell carcinoma, NOS	Regional by direct extension only	Regional	IIIC	T4b	N0	M0	III	Blank(s)	T4	N0	M0	40	None	No radiation and/or cancer-directed surgery	Surgery performed	Recommended, unknown if administered	No/Unknown	Blank(s)	Blank(s)	Blank(s)	0	98	77	720	0	0	3	0	0	Dead (attributable to this cancer dx)	Alive or dead due to cancer
16580461	Asian or Pacific Islander	75	Japanese	1940	June	Other (American Indian/AK Native, Asian/Pacific Islander)	1	2016	Esophagus	Unclassified	Esophagus	Esophagus	C15.3-Upper third of esophagus	153	8070	Poorly differentiated; Grade III	Positive histology	8070/3: Squamous cell carcinoma, NOS	Regional by direct extension only	Regional	Blank(s)	Blank(s)	Blank(s)	Blank(s)	Blank(s)	Blank(s)	Blank(s)	Blank(s)	Blank(s)	52	4 or more regional lymph nodes removed	Radiation prior to surgery	Surgery performed	Beam radiation	Yes	Blank(s)	Blank(s)	999	9	0	Blank(s)	Blank(s)	Blank(s)	Blank(s)	Blank(s)	Blank(s)	Blank(s)	Alive or dead of other cause	Alive or dead due to cancer
16590360	Asian or Pacific Islander	71	Chinese	1945	November	Other (American Indian/AK Native, Asian/Pacific Islander)	1	2016	Esophagus	Unclassified	Esophagus	Esophagus	C15.5-Lower third of esophagus	155	8070	Poorly differentiated; Grade III	Positive histology	8070/3: Squamous cell carcinoma, NOS	Unknown/unstaged/unspecified/DCO	Unknown/unstaged	Blank(s)	Blank(s)	Blank(s)	Blank(s)	Blank(s)	Blank(s)	Blank(s)	Blank(s)	Blank(s)	40	4 or more regional lymph nodes removed	Radiation prior to surgery	Surgery performed	Beam radiation	Yes	Blank(s)	Blank(s)	65	21	0	Blank(s)	Blank(s)	Blank(s)	Blank(s)	Blank(s)	Blank(s)	Blank(s)	Alive or dead of other cause	Alive or dead due to cancer
16998855	White	66	White	1940	June	White	1	2006	Esophagus	Unclassified	Esophagus	Esophagus	C15.5-Lower third of esophagus	155	8070	Unknown	Positive histology	8070/3: Squamous cell carcinoma, NOS	Localized only	Localized	Blank(s)	Blank(s)	Blank(s)	Blank(s)	I	Blank(s)	T1	N0	M0	27	None	No radiation and/or cancer-directed surgery	Surgery performed	None/Unknown	No/Unknown	Blank(s)	Blank(s)	Blank(s)	0	98	990	100	0	0	Blank(s)	Blank(s)	Blank(s)	N/A not first tumor	N/A not first tumor
17019127	White	71	White	1934	August	White	0	2006	Esophagus	Unclassified	Esophagus	Esophagus	C15.5-Lower third of esophagus	155	8070	Undifferentiated; anaplastic; Grade IV	Positive histology	8070/3: Squamous cell carcinoma, NOS	Regional by both direct extension and lymph node involvement	Regional	Blank(s)	Blank(s)	Blank(s)	Blank(s)	III	Blank(s)	T3	N1	M0	53	4 or more regional lymph nodes removed	No radiation and/or cancer-directed surgery	Surgery performed	None/Unknown	No/Unknown	Blank(s)	Blank(s)	Blank(s)	18	1	35	400	100	0	Blank(s)	Blank(s)	Blank(s)	N/A not first tumor	N/A not first tumor
17446381	White	62	White	1947	February	White	0	2010	Esophagus	Unclassified	Esophagus	Esophagus	C15.4-Middle third of esophagus	154	8070	Poorly differentiated; Grade III	Positive histology	8070/3: Squamous cell carcinoma, NOS	Regional by direct extension only	Regional	IIB	T3	N0	M0	IIA	Blank(s)	T3	N0	M0	52	4 or more regional lymph nodes removed	Radiation prior to surgery	Surgery performed	Beam radiation	Yes	Blank(s)	Blank(s)	Blank(s)	0	98	50	450	0	0	5	0	0	N/A not first tumor	N/A not first tumor
17570823	White	76	White	1930	March	White	0	2006	Esophagus	Unclassified	Esophagus	Esophagus	C15.4-Middle third of esophagus	154	8070	Moderately differentiated; Grade II	Positive histology	8070/3: Squamous cell carcinoma, NOS	Regional by both direct extension and lymph node involvement	Regional	Blank(s)	Blank(s)	Blank(s)	Blank(s)	III	Blank(s)	T3	N1	M0	53	4 or more regional lymph nodes removed	Radiation prior to surgery	Surgery performed	Beam radiation	Yes	Blank(s)	Blank(s)	Blank(s)	17	0	20	400	100	0	Blank(s)	Blank(s)	Blank(s)	N/A not first tumor	N/A not first tumor
17977379	White	70	White	1937	August	White	0	2008	Esophagus	Unclassified	Esophagus	Esophagus	C15.3-Upper third of esophagus	153	8070	Unknown	Positive histology	8070/3: Squamous cell carcinoma, NOS	Regional by both direct extension and lymph node involvement	Regional	Blank(s)	Blank(s)	Blank(s)	Blank(s)	III	Blank(s)	T3	N1	M0	40	1 to 3 regional lymph nodes removed	Radiation prior to surgery	Surgery performed	Beam radiation	Yes	Blank(s)	Blank(s)	Blank(s)	3	0	50	400	100	0	5	5	0	N/A not first tumor	N/A not first tumor
18068172	White	75	White	1928	August	White	1	2004	Esophagus	Unclassified	Esophagus	Esophagus	C15.9-Esophagus, NOS	159	8070	Moderately differentiated; Grade II	Positive histology	8070/3: Squamous cell carcinoma, NOS	Regional by direct extension only	Regional	Blank(s)	Blank(s)	Blank(s)	Blank(s)	IIA	Blank(s)	T3	N0	M0	53	1 to 3 regional lymph nodes removed	No radiation and/or cancer-directed surgery	Surgery performed	None/Unknown	No/Unknown	Blank(s)	Blank(s)	Blank(s)	2	0	50	400	0	0	Blank(s)	Blank(s)	Blank(s)	N/A not first tumor	N/A not first tumor
18094557	White	74	White	1930	July	White	0	2005	Esophagus	Unclassified	Esophagus	Esophagus	C15.9-Esophagus, NOS	159	8070	Poorly differentiated; Grade III	Positive histology	8070/3: Squamous cell carcinoma, NOS	Localized only	Localized	Blank(s)	Blank(s)	Blank(s)	Blank(s)	I	Blank(s)	T1	N0	M0	20	None	No radiation and/or cancer-directed surgery	Surgery performed	None/Unknown	No/Unknown	Blank(s)	Blank(s)	Blank(s)	0	98	999	300	0	0	Blank(s)	Blank(s)	Blank(s)	N/A not first tumor	N/A not first tumor
18562959	White	82	White	1922	April	White	1	2005	Esophagus	Unclassified	Esophagus	Esophagus	C15.3-Upper third of esophagus	153	8070	Poorly differentiated; Grade III	Positive histology	8070/3: Squamous cell carcinoma, NOS	Localized only	Localized	Blank(s)	Blank(s)	Blank(s)	Blank(s)	I	Blank(s)	T1	N0	M0	52	4 or more regional lymph nodes removed	No radiation and/or cancer-directed surgery	Surgery performed	None/Unknown	No/Unknown	Blank(s)	Blank(s)	Blank(s)	12	0	20	160	0	0	Blank(s)	Blank(s)	Blank(s)	N/A not first tumor	N/A not first tumor
18582573	White	78	White	1926	January	White	0	2005	Esophagus	Unclassified	Esophagus	Esophagus	C15.3-Upper third of esophagus	153	8070	Moderately differentiated; Grade II	Positive histology	8070/3: Squamous cell carcinoma, NOS	Unknown/unstaged/unspecified/DCO	Unknown/unstaged	Blank(s)	Blank(s)	Blank(s)	Blank(s)	UNK Stage	Blank(s)	TX	NX	M0	53	4 or more regional lymph nodes removed	Radiation prior to surgery	Surgery performed	Beam radiation	Yes	Blank(s)	Blank(s)	Blank(s)	7	0	999	999	999	0	Blank(s)	Blank(s)	Blank(s)	N/A not first tumor	N/A not first tumor
19002490	White	64	White	1948	January	White	0	2013	Esophagus	Unclassified	Esophagus	Esophagus	C15.5-Lower third of esophagus	155	8070	Poorly differentiated; Grade III	Positive histology	8070/3: Squamous cell carcinoma, NOS	Localized only	Localized	IB	T1NOS	N0	M0	I	Blank(s)	T1	N0	M0	53	4 or more regional lymph nodes removed	Radiation prior to surgery	Surgery performed	Beam radiation	Yes	Blank(s)	Blank(s)	Blank(s)	10	0	70	300	0	0	5	5	0	N/A not first tumor	N/A not first tumor
19018934	White	70	White	1934	May	White	1	2004	Esophagus	Unclassified	Esophagus	Esophagus	C15.3-Upper third of esophagus	153	8070	Poorly differentiated; Grade III	Positive histology	8070/3: Squamous cell carcinoma, NOS	Localized only	Localized	Blank(s)	Blank(s)	Blank(s)	Blank(s)	I	Blank(s)	T1	N0	M0	11	None	No radiation and/or cancer-directed surgery	Surgery performed	None/Unknown	No/Unknown	Blank(s)	Blank(s)	Blank(s)	0	98	12	100	0	0	Blank(s)	Blank(s)	Blank(s)	N/A not first tumor	N/A not first tumor
19039497	White	70	White	1939	September	White	0	2009	Esophagus	Unclassified	Esophagus	Esophagus	C15.1-Thoracic esophagus	151	8070	Moderately differentiated; Grade II	Positive histology	8070/3: Squamous cell carcinoma, NOS	Regional by direct extension only	Regional	Blank(s)	Blank(s)	Blank(s)	Blank(s)	IIA	Blank(s)	T3	N0	M0	30	1 to 3 regional lymph nodes removed	Radiation after surgery	Surgery performed	Beam radiation	No/Unknown	Blank(s)	Blank(s)	Blank(s)	2	0	30	400	0	0	3	3	0	N/A not first tumor	N/A not first tumor
19529746	White	70	White	1934	September	White	0	2005	Esophagus	Unclassified	Esophagus	Esophagus	C15.5-Lower third of esophagus	155	8070	Poorly differentiated; Grade III	Positive histology	8070/3: Squamous cell carcinoma, NOS	Localized only	Localized	Blank(s)	Blank(s)	Blank(s)	Blank(s)	IIA	Blank(s)	T2	N0	M0	40	None	Radiation after surgery	Surgery performed	Beam radiation	Yes	Blank(s)	Blank(s)	Blank(s)	0	98	6	200	0	0	Blank(s)	Blank(s)	Blank(s)	N/A not first tumor	N/A not first tumor
19545086	White	72	White	1939	March	White	1	2011	Esophagus	Unclassified	Esophagus	Esophagus	C15.5-Lower third of esophagus	155	8070	Poorly differentiated; Grade III	Positive histology	8070/3: Squamous cell carcinoma, NOS	Regional by both direct extension and lymph node involvement	Regional	IIIA	T3	N1	M0	III	Blank(s)	T3	N1	M0	30	None	Radiation prior to surgery	Surgery performed	Beam radiation	Yes	Blank(s)	Blank(s)	Blank(s)	0	98	40	400	100	0	5	0	0	N/A not first tumor	N/A not first tumor
19557918	White	69	White	1934	January	White	1	2004	Esophagus	Unclassified	Esophagus	Esophagus	C15.5-Lower third of esophagus	155	8070	Well differentiated; Grade I	Positive histology	8070/3: Squamous cell carcinoma, NOS	Localized only	Localized	Blank(s)	Blank(s)	Blank(s)	Blank(s)	IIA	Blank(s)	T2	N0	M0	53	4 or more regional lymph nodes removed	No radiation and/or cancer-directed surgery	Surgery performed	None/Unknown	No/Unknown	Blank(s)	Blank(s)	Blank(s)	19	0	999	200	0	0	Blank(s)	Blank(s)	Blank(s)	Alive or dead of other cause	Alive or dead due to cancer
19561677	White	77	White	1927	August	White	1	2004	Esophagus	Unclassified	Esophagus	Esophagus	C15.5-Lower third of esophagus	155	8070	Poorly differentiated; Grade III	Positive histology	8070/3: Squamous cell carcinoma, NOS	Localized only	Localized	Blank(s)	Blank(s)	Blank(s)	Blank(s)	IIA	Blank(s)	T2	N0	M0	80	1 to 3 regional lymph nodes removed	No radiation and/or cancer-directed surgery	Surgery performed	None/Unknown	No/Unknown	Blank(s)	Blank(s)	Blank(s)	1	0	71	200	0	0	Blank(s)	Blank(s)	Blank(s)	Dead (attributable to this cancer dx)	Alive or dead due to cancer
19561986	White	80	White	1923	January	White	0	2004	Esophagus	Unclassified	Esophagus	Esophagus	C15.9-Esophagus, NOS	159	8070	Poorly differentiated; Grade III	Positive histology	8070/3: Squamous cell carcinoma, NOS	Localized only	Localized	Blank(s)	Blank(s)	Blank(s)	Blank(s)	I	Blank(s)	T1	N0	M0	21	None	No radiation and/or cancer-directed surgery	Surgery performed	None/Unknown	No/Unknown	Blank(s)	Blank(s)	Blank(s)	0	98	20	100	0	0	Blank(s)	Blank(s)	Blank(s)	N/A not first tumor	N/A not first tumor
19564868	White	63	White	1940	June	White	0	2004	Esophagus	Unclassified	Esophagus	Esophagus	C15.5-Lower third of esophagus	155	8051	Moderately differentiated; Grade II	Positive histology	8051/3: Verrucous carcinoma, NOS	Regional by both direct extension and lymph node involvement	Regional	Blank(s)	Blank(s)	Blank(s)	Blank(s)	III	Blank(s)	T4	N1	M0	53	4 or more regional lymph nodes removed	Radiation after surgery	Surgery performed	Beam radiation	Yes	Blank(s)	Blank(s)	Blank(s)	13	1	55	600	100	0	Blank(s)	Blank(s)	Blank(s)	Alive or dead of other cause	Alive or dead due to cancer
19569221	White	69	White	1935	September	White	1	2004	Esophagus	Unclassified	Esophagus	Esophagus	C15.5-Lower third of esophagus	155	8070	Unknown	Positive histology	8070/3: Squamous cell carcinoma, NOS	Regional by direct extension only	Regional	Blank(s)	Blank(s)	Blank(s)	Blank(s)	IIA	Blank(s)	T3	N0	M0	52	4 or more regional lymph nodes removed	Radiation prior to surgery	Surgery performed	Beam radiation	Yes	Blank(s)	Blank(s)	Blank(s)	7	0	999	400	0	0	Blank(s)	Blank(s)	Blank(s)	Alive or dead of other cause	Dead (attributable to causes other than this cancer dx)
19573320	White	59	White	1945	November	White	0	2004	Esophagus	Unclassified	Esophagus	Esophagus	C15.4-Middle third of esophagus	154	8070	Moderately differentiated; Grade II	Positive histology	8070/3: Squamous cell carcinoma, NOS	Regional by both direct extension and lymph node involvement	Regional	Blank(s)	Blank(s)	Blank(s)	Blank(s)	III	Blank(s)	T3	N1	M0	53	1 to 3 regional lymph nodes removed	Radiation prior to surgery	Surgery performed	Beam radiation	Yes	Blank(s)	Blank(s)	Blank(s)	0	98	100	400	100	0	Blank(s)	Blank(s)	Blank(s)	Alive or dead of other cause	Dead (attributable to causes other than this cancer dx)
19577334	White	83	White	1920	November	White	1	2004	Esophagus	Unclassified	Esophagus	Esophagus	C15.1-Thoracic esophagus	151	8070	Moderately differentiated; Grade II	Positive histology	8070/3: Squamous cell carcinoma, NOS	Regional lymph nodes involved only	Regional	Blank(s)	Blank(s)	Blank(s)	Blank(s)	IIB	Blank(s)	T2	N1	M0	52	1 to 3 regional lymph nodes removed	No radiation and/or cancer-directed surgery	Surgery performed	None/Unknown	No/Unknown	Blank(s)	Blank(s)	Blank(s)	2	1	25	200	100	0	Blank(s)	Blank(s)	Blank(s)	Dead (attributable to this cancer dx)	Alive or dead due to cancer
19584181	White	51	White	1953	December	White	1	2004	Esophagus	Unclassified	Esophagus	Esophagus	C15.5-Lower third of esophagus	155	8071	Well differentiated; Grade I	Positive histology	8071/3: Squamous cell carcinoma, keratinizing, NOS	Localized only	Localized	Blank(s)	Blank(s)	Blank(s)	Blank(s)	I	Blank(s)	T1	N0	M0	30	4 or more regional lymph nodes removed	Radiation prior to surgery	Surgery performed	Beam radiation	Yes	Blank(s)	Blank(s)	Blank(s)	4	0	999	300	0	0	Blank(s)	Blank(s)	Blank(s)	Alive or dead of other cause	Alive or dead due to cancer
19590869	White	66	White	1938	January	White	1	2005	Esophagus	Unclassified	Esophagus	Esophagus	C15.4-Middle third of esophagus	154	8070	Moderately differentiated; Grade II	Positive histology	8070/3: Squamous cell carcinoma, NOS	Localized only	Localized	Blank(s)	Blank(s)	Blank(s)	Blank(s)	I	Blank(s)	T1	N0	M0	27	None	No radiation and/or cancer-directed surgery	Surgery performed	None/Unknown	No/Unknown	Blank(s)	Blank(s)	Blank(s)	0	98	999	110	0	0	Blank(s)	Blank(s)	Blank(s)	Dead (attributable to this cancer dx)	Alive or dead due to cancer
19591491	White	69	White	1935	January	White	0	2005	Esophagus	Unclassified	Esophagus	Esophagus	C15.4-Middle third of esophagus	154	8070	Moderately differentiated; Grade II	Positive histology	8070/3: Squamous cell carcinoma, NOS	Localized only	Localized	Blank(s)	Blank(s)	Blank(s)	Blank(s)	I	Blank(s)	T1	N0	M0	53	1 to 3 regional lymph nodes removed	No radiation and/or cancer-directed surgery	Surgery performed	None/Unknown	No/Unknown	Blank(s)	Blank(s)	Blank(s)	2	0	20	160	0	0	Blank(s)	Blank(s)	Blank(s)	Alive or dead of other cause	Alive or dead due to cancer
19592134	White	45	White	1960	July	White	1	2005	Esophagus	Unclassified	Esophagus	Esophagus	C15.5-Lower third of esophagus	155	8070	Well differentiated; Grade I	Positive histology	8070/3: Squamous cell carcinoma, NOS	Regional by both direct extension and lymph node involvement	Regional	Blank(s)	Blank(s)	Blank(s)	Blank(s)	III	Blank(s)	T4	N1	M0	53	1 to 3 regional lymph nodes removed	No radiation and/or cancer-directed surgery	Surgery performed	None/Unknown	Yes	Blank(s)	Blank(s)	Blank(s)	3	1	60	600	100	0	Blank(s)	Blank(s)	Blank(s)	Dead (attributable to this cancer dx)	Alive or dead due to cancer
19592223	White	65	White	1940	August	White	1	2005	Esophagus	Unclassified	Esophagus	Esophagus	C15.3-Upper third of esophagus	153	8070	Unknown	Positive histology	8070/3: Squamous cell carcinoma, NOS	Localized only	Localized	Blank(s)	Blank(s)	Blank(s)	Blank(s)	I	Blank(s)	T1	N0	M0	27	None	No radiation and/or cancer-directed surgery	Surgery performed	None/Unknown	No/Unknown	Blank(s)	Blank(s)	Blank(s)	0	98	5	110	0	0	Blank(s)	Blank(s)	Blank(s)	Alive or dead of other cause	Dead (attributable to causes other than this cancer dx)
19592775	White	54	White	1950	April	White	0	2005	Esophagus	Unclassified	Esophagus	Esophagus	C15.3-Upper third of esophagus	153	8070	Poorly differentiated; Grade III	Positive histology	8070/3: Squamous cell carcinoma, NOS	Regional by both direct extension and lymph node involvement	Regional	Blank(s)	Blank(s)	Blank(s)	Blank(s)	III	Blank(s)	T3	N1	M0	53	4 or more regional lymph nodes removed	Radiation after surgery	Surgery performed	Beam radiation	Yes	Blank(s)	Blank(s)	Blank(s)	6	1	30	400	100	0	Blank(s)	Blank(s)	Blank(s)	Dead (attributable to this cancer dx)	Alive or dead due to cancer
19597195	White	71	White	1933	June	White	1	2005	Esophagus	Unclassified	Esophagus	Esophagus	C15.4-Middle third of esophagus	154	8070	Moderately differentiated; Grade II	Positive histology	8070/3: Squamous cell carcinoma, NOS	Localized only	Localized	Blank(s)	Blank(s)	Blank(s)	Blank(s)	I	Blank(s)	T1	N0	M0	53	4 or more regional lymph nodes removed	Radiation prior to surgery	Surgery performed	Beam radiation	Yes	Blank(s)	Blank(s)	Blank(s)	6	0	999	300	0	0	Blank(s)	Blank(s)	Blank(s)	Alive or dead of other cause	Dead (attributable to causes other than this cancer dx)
19598507	White	64	White	1941	October	White	0	2005	Esophagus	Unclassified	Esophagus	Esophagus	C15.5-Lower third of esophagus	155	8070	Poorly differentiated; Grade III	Positive histology	8070/3: Squamous cell carcinoma, NOS	Regional by both direct extension and lymph node involvement	Regional	Blank(s)	Blank(s)	Blank(s)	Blank(s)	III	Blank(s)	T3	N1	M0	53	4 or more regional lymph nodes removed	Radiation prior to surgery	Surgery performed	Beam radiation	Yes	Blank(s)	Blank(s)	Blank(s)	8	1	999	400	100	0	Blank(s)	Blank(s)	Blank(s)	Dead (attributable to this cancer dx)	Alive or dead due to cancer
19598748	White	65	White	1940	August	White	1	2005	Esophagus	Unclassified	Esophagus	Esophagus	C15.3-Upper third of esophagus	153	8070	Poorly differentiated; Grade III	Positive histology	8070/3: Squamous cell carcinoma, NOS	Regional lymph nodes involved only	Regional	Blank(s)	Blank(s)	Blank(s)	Blank(s)	IIB	Blank(s)	T1	N1	M0	53	1 to 3 regional lymph nodes removed	Radiation after surgery	Surgery performed	Beam radiation	Yes	Blank(s)	Blank(s)	Blank(s)	3	1	15	160	100	0	Blank(s)	Blank(s)	Blank(s)	Alive or dead of other cause	Dead (attributable to causes other than this cancer dx)
19599203	White	68	White	1936	September	White	1	2005	Esophagus	Unclassified	Esophagus	Esophagus	C15.5-Lower third of esophagus	155	8070	Moderately differentiated; Grade II	Positive histology	8070/3: Squamous cell carcinoma, NOS	Localized only	Localized	Blank(s)	Blank(s)	Blank(s)	Blank(s)	I	Blank(s)	T1	N0	M0	40	4 or more regional lymph nodes removed	No radiation and/or cancer-directed surgery	Surgery performed	None/Unknown	No/Unknown	Blank(s)	Blank(s)	Blank(s)	4	0	22	160	0	0	Blank(s)	Blank(s)	Blank(s)	N/A not first tumor	N/A not first tumor
19599795	White	44	White	1960	September	White	1	2005	Esophagus	Unclassified	Esophagus	Esophagus	C15.5-Lower third of esophagus	155	8070	Moderately differentiated; Grade II	Positive histology	8070/3: Squamous cell carcinoma, NOS	Localized only	Localized	Blank(s)	Blank(s)	Blank(s)	Blank(s)	I	Blank(s)	T1	N0	M0	53	1 to 3 regional lymph nodes removed	No radiation and/or cancer-directed surgery	Surgery performed	None/Unknown	No/Unknown	Blank(s)	Blank(s)	Blank(s)	1	0	999	120	0	0	Blank(s)	Blank(s)	Blank(s)	Dead (attributable to this cancer dx)	Alive or dead due to cancer
19599888	White	48	White	1961	March	White	1	2010	Esophagus	Unclassified	Esophagus	Esophagus	C15.5-Lower third of esophagus	155	8070	Moderately differentiated; Grade II	Positive histology	8070/3: Squamous cell carcinoma, NOS	Localized only	Localized	IB	T1a	N0	M0	I	Blank(s)	T1	N0	M0	22	None	No radiation and/or cancer-directed surgery	Surgery performed	None/Unknown	No/Unknown	Blank(s)	Blank(s)	Blank(s)	0	98	999	100	0	0	3	0	0	N/A not first tumor	N/A not first tumor
19612335	White	71	White	1934	August	White	0	2005	Esophagus	Unclassified	Esophagus	Esophagus	C15.4-Middle third of esophagus	154	8070	Moderately differentiated; Grade II	Positive histology	8070/3: Squamous cell carcinoma, NOS	Regional by both direct extension and lymph node involvement	Regional	Blank(s)	Blank(s)	Blank(s)	Blank(s)	III	Blank(s)	T3	N1	M0	52	4 or more regional lymph nodes removed	No radiation and/or cancer-directed surgery	Surgery performed	None/Unknown	No/Unknown	Blank(s)	Blank(s)	Blank(s)	13	1	998	400	100	0	Blank(s)	Blank(s)	Blank(s)	Dead (attributable to this cancer dx)	Alive or dead due to cancer
19618152	White	77	White	1928	June	White	0	2006	Esophagus	Unclassified	Esophagus	Esophagus	C15.4-Middle third of esophagus	154	8070	Moderately differentiated; Grade II	Positive histology	8070/3: Squamous cell carcinoma, NOS	Regional by direct extension only	Regional	Blank(s)	Blank(s)	Blank(s)	Blank(s)	IIA	Blank(s)	T3	N0	M0	54	1 to 3 regional lymph nodes removed	No radiation and/or cancer-directed surgery	Surgery performed	None/Unknown	No/Unknown	Blank(s)	Blank(s)	Blank(s)	2	0	27	400	0	0	Blank(s)	Blank(s)	Blank(s)	Alive or dead of other cause	Dead (attributable to causes other than this cancer dx)
19618752	White	56	White	1953	April	White	1	2010	Esophagus	Unclassified	Esophagus	Esophagus	C15.5-Lower third of esophagus	155	8070	Moderately differentiated; Grade II	Positive histology	8070/3: Squamous cell carcinoma, NOS	Regional by direct extension only	Regional	IIA	T3	N0	M0	IIA	Blank(s)	T3	N0	M0	53	4 or more regional lymph nodes removed	Radiation prior to surgery	Surgery performed	Beam radiation	Yes	Blank(s)	Blank(s)	Blank(s)	4	0	48	400	0	0	5	5	0	N/A not first tumor	N/A not first tumor
19621367	White	64	White	1949	March	White	1	2014	Esophagus	Unclassified	Esophagus	Esophagus	C15.5-Lower third of esophagus	155	8070	Poorly differentiated; Grade III	Positive histology	8070/3: Squamous cell carcinoma, NOS	Distant site(s)/node(s) involved	Distant	IIIA	T3	N1	M0	III	Blank(s)	T3	N1	M0	53	4 or more regional lymph nodes removed	Radiation prior to surgery	Surgery performed	Beam radiation	Yes	Blank(s)	Blank(s)	Blank(s)	13	4	120	400	305	0	5	5	0	N/A not first tumor	N/A not first tumor
19632266	White	66	White	1940	August	White	1	2006	Esophagus	Unclassified	Esophagus	Esophagus	C15.5-Lower third of esophagus	155	8070	Moderately differentiated; Grade II	Positive histology	8070/3: Squamous cell carcinoma, NOS	Regional by direct extension only	Regional	Blank(s)	Blank(s)	Blank(s)	Blank(s)	III	Blank(s)	T4	N0	M0	53	1 to 3 regional lymph nodes removed	Radiation prior to surgery	Surgery performed	Beam radiation	Yes	Blank(s)	Blank(s)	Blank(s)	3	0	60	650	0	0	Blank(s)	Blank(s)	Blank(s)	Dead (attributable to this cancer dx)	Alive or dead due to cancer
19646904	White	77	White	1930	August	White	0	2007	Esophagus	Unclassified	Esophagus	Esophagus	C15.5-Lower third of esophagus	155	8070	Poorly differentiated; Grade III	Positive histology	8070/3: Squamous cell carcinoma, NOS	Regional by both direct extension and lymph node involvement	Regional	Blank(s)	Blank(s)	Blank(s)	Blank(s)	III	Blank(s)	T3	N1	M0	53	4 or more regional lymph nodes removed	No radiation and/or cancer-directed surgery	Surgery performed	None/Unknown	No/Unknown	Blank(s)	Blank(s)	Blank(s)	11	6	30	400	100	0	3	0	0	Dead (attributable to this cancer dx)	Alive or dead due to cancer
19651170	White	54	White	1953	November	White	1	2007	Esophagus	Unclassified	Esophagus	Esophagus	C15.4-Middle third of esophagus	154	8070	Moderately differentiated; Grade II	Positive histology	8070/3: Squamous cell carcinoma, NOS	Regional lymph nodes involved only	Regional	Blank(s)	Blank(s)	Blank(s)	Blank(s)	IIB	Blank(s)	T2	N1	M0	53	4 or more regional lymph nodes removed	Radiation prior to surgery	Surgery performed	Beam radiation	Yes	Blank(s)	Blank(s)	Blank(s)	25	0	40	200	100	0	5	5	0	Alive or dead of other cause	Alive or dead due to cancer
19651176	White	53	White	1954	June	White	1	2007	Esophagus	Unclassified	Esophagus	Esophagus	C15.4-Middle third of esophagus	154	8070	Undifferentiated; anaplastic; Grade IV	Positive histology	8070/3: Squamous cell carcinoma, NOS	Regional lymph nodes involved only	Regional	Blank(s)	Blank(s)	Blank(s)	Blank(s)	IIB	Blank(s)	T2	N1	M0	53	4 or more regional lymph nodes removed	Radiation prior to surgery	Surgery performed	Beam radiation	Yes	Blank(s)	Blank(s)	Blank(s)	9	0	999	200	100	0	5	5	0	Dead (attributable to this cancer dx)	Alive or dead due to cancer
19654743	White	59	White	1948	April	White	1	2007	Esophagus	Unclassified	Esophagus	Esophagus	C15.4-Middle third of esophagus	154	8070	Poorly differentiated; Grade III	Positive histology	8070/3: Squamous cell carcinoma, NOS	Localized only	Localized	Blank(s)	Blank(s)	Blank(s)	Blank(s)	I	Blank(s)	T1	N0	M0	50	4 or more regional lymph nodes removed	Radiation before and after surgery	Surgery performed	Beam radiation	Yes	Blank(s)	Blank(s)	Blank(s)	0	98	999	300	0	0	Blank(s)	Blank(s)	Blank(s)	Dead (attributable to this cancer dx)	Alive or dead due to cancer
19664359	White	59	White	1947	August	White	1	2007	Esophagus	Unclassified	Esophagus	Esophagus	C15.5-Lower third of esophagus	155	8070	Poorly differentiated; Grade III	Positive histology	8070/3: Squamous cell carcinoma, NOS	Localized only	Localized	Blank(s)	Blank(s)	Blank(s)	Blank(s)	IIA	Blank(s)	T2	N0	M0	50	1 to 3 regional lymph nodes removed	Radiation prior to surgery	Surgery performed	Beam radiation	Yes	Blank(s)	Blank(s)	Blank(s)	3	0	999	200	0	0	Blank(s)	Blank(s)	Blank(s)	Dead (attributable to this cancer dx)	Alive or dead due to cancer
19665484	White	58	White	1951	October	White	1	2009	Esophagus	Unclassified	Esophagus	Esophagus	C15.4-Middle third of esophagus	154	8070	Moderately differentiated; Grade II	Positive histology	8070/3: Squamous cell carcinoma, NOS	Regional by direct extension only	Regional	Blank(s)	Blank(s)	Blank(s)	Blank(s)	IIA	Blank(s)	T3	N0	M0	53	4 or more regional lymph nodes removed	Radiation prior to surgery	Surgery performed	Beam radiation	Yes	Blank(s)	Blank(s)	Blank(s)	4	0	30	400	0	0	5	6	0	N/A not first tumor	N/A not first tumor
19669280	White	70	White	1939	October	White	1	2010	Esophagus	Unclassified	Esophagus	Esophagus	C15.5-Lower third of esophagus	155	8070	Poorly differentiated; Grade III	Positive histology	8070/3: Squamous cell carcinoma, NOS	Localized only	Localized	IB	T1a	N0	M0	I	Blank(s)	T1	N0	M0	53	4 or more regional lymph nodes removed	No radiation and/or cancer-directed surgery	Surgery performed	None/Unknown	No/Unknown	Blank(s)	Blank(s)	Blank(s)	7	0	999	120	0	0	3	3	0	N/A not first tumor	N/A not first tumor
19670281	White	65	White	1942	December	White	1	2007	Esophagus	Unclassified	Esophagus	Esophagus	C15.3-Upper third of esophagus	153	8070	Poorly differentiated; Grade III	Positive histology	8070/3: Squamous cell carcinoma, NOS	Localized only	Localized	Blank(s)	Blank(s)	Blank(s)	Blank(s)	I	Blank(s)	T1	N0	M0	52	4 or more regional lymph nodes removed	No radiation and/or cancer-directed surgery	Surgery performed	None/Unknown	No/Unknown	Blank(s)	Blank(s)	Blank(s)	5	0	27	300	0	0	3	3	0	Alive or dead of other cause	Alive or dead due to cancer
20094717	Black	63	Black	1946	September	Black	1	2009	Esophagus	Unclassified	Esophagus	Esophagus	C15.4-Middle third of esophagus	154	8070	Moderately differentiated; Grade II	Positive histology	8070/3: Squamous cell carcinoma, NOS	Regional by direct extension only	Regional	Blank(s)	Blank(s)	Blank(s)	Blank(s)	IIA	Blank(s)	T3	N0	M0	40	4 or more regional lymph nodes removed	Radiation prior to surgery	Surgery performed	Beam radiation	Yes	Blank(s)	Blank(s)	Blank(s)	14	0	50	400	0	0	5	5	0	Alive or dead of other cause	Dead (attributable to causes other than this cancer dx)
20105623	White	51	White	1958	June	White	1	2009	Esophagus	Unclassified	Esophagus	Esophagus	C15.4-Middle third of esophagus	154	8070	Unknown	Positive histology	8070/3: Squamous cell carcinoma, NOS	Localized only	Localized	Blank(s)	Blank(s)	Blank(s)	Blank(s)	IIA	Blank(s)	T2	N0	M0	30	4 or more regional lymph nodes removed	Radiation prior to surgery	Surgery performed	Beam radiation	Yes	Blank(s)	Blank(s)	Blank(s)	9	0	90	200	0	0	1	0	0	Alive or dead of other cause	Dead (attributable to causes other than this cancer dx)
20105629	White	75	White	1933	May	White	1	2009	Esophagus	Unclassified	Esophagus	Esophagus	C15.5-Lower third of esophagus	155	8070	Moderately differentiated; Grade II	Positive histology	8070/3: Squamous cell carcinoma, NOS	Localized only	Localized	Blank(s)	Blank(s)	Blank(s)	Blank(s)	I	Blank(s)	T1	N0	M0	20	None	No radiation and/or cancer-directed surgery	Surgery performed	None/Unknown	No/Unknown	Blank(s)	Blank(s)	Blank(s)	0	98	30	160	0	0	3	1	0	Dead (attributable to this cancer dx)	Alive or dead due to cancer
20110506	White	67	White	1941	April	White	0	2009	Esophagus	Unclassified	Esophagus	Esophagus	C15.4-Middle third of esophagus	154	8070	Poorly differentiated; Grade III	Positive histology	8070/3: Squamous cell carcinoma, NOS	Regional by both direct extension and lymph node involvement	Regional	Blank(s)	Blank(s)	Blank(s)	Blank(s)	III	Blank(s)	T3	N1	M0	80	4 or more regional lymph nodes removed	Radiation prior to surgery	Surgery performed	Beam radiation	Yes	Blank(s)	Blank(s)	Blank(s)	4	0	30	400	500	0	5	5	0	Alive or dead of other cause	Alive or dead due to cancer
20112033	White	61	White	1948	December	White	0	2009	Esophagus	Unclassified	Esophagus	Esophagus	C15.8-Overlapping lesion of esophagus	158	8070	Poorly differentiated; Grade III	Positive histology	8070/3: Squamous cell carcinoma, NOS	Regional by both direct extension and lymph node involvement	Regional	Blank(s)	Blank(s)	Blank(s)	Blank(s)	III	Blank(s)	T3	N1	M0	52	4 or more regional lymph nodes removed	Radiation prior to surgery	Surgery performed	Beam radiation	Yes	Blank(s)	Blank(s)	Blank(s)	11	0	100	400	100	0	5	5	0	Alive or dead of other cause	Alive or dead due to cancer
20120117	White	47	White	1963	June	White	1	2010	Esophagus	Unclassified	Esophagus	Esophagus	C15.5-Lower third of esophagus	155	8071	Moderately differentiated; Grade II	Positive histology	8071/3: Squamous cell carcinoma, keratinizing, NOS	Distant site(s)/node(s) involved	Distant	IIB	T2	N1	M0	IIB	Blank(s)	T2	N1	M0	53	4 or more regional lymph nodes removed	Radiation prior to surgery	Surgery performed	Beam radiation	Yes	Blank(s)	Blank(s)	Blank(s)	17	0	45	210	305	0	5	5	0	Dead (attributable to this cancer dx)	Alive or dead due to cancer
20123404	White	74	White	1941	January	White	1	2016	Esophagus	Unclassified	Esophagus	Esophagus	C15.4-Middle third of esophagus	154	8070	Moderately differentiated; Grade II	Positive histology	8070/3: Squamous cell carcinoma, NOS	Distant site(s)/node(s) involved	Distant	Blank(s)	Blank(s)	Blank(s)	Blank(s)	Blank(s)	Blank(s)	Blank(s)	Blank(s)	Blank(s)	30	4 or more regional lymph nodes removed	Radiation prior to surgery	Surgery performed	Beam radiation	Yes	Blank(s)	Blank(s)	75	4	0	Blank(s)	Blank(s)	Blank(s)	Blank(s)	Blank(s)	Blank(s)	Blank(s)	N/A not first tumor	N/A not first tumor
20126672	White	69	White	1944	February	White	1	2014	Esophagus	Unclassified	Esophagus	Esophagus	C15.4-Middle third of esophagus	154	8070	Poorly differentiated; Grade III	Positive histology	8070/3: Squamous cell carcinoma, NOS	Localized only	Localized	IB	T1NOS	N0	M0	I	Blank(s)	T1	N0	M0	53	4 or more regional lymph nodes removed	Radiation prior to surgery	Surgery performed	Beam radiation	Yes	Blank(s)	Blank(s)	Blank(s)	22	0	55	300	0	0	5	5	0	N/A not first tumor	N/A not first tumor
20132749	White	67	White	1942	February	White	0	2010	Esophagus	Unclassified	Esophagus	Esophagus	C15.5-Lower third of esophagus	155	8070	Poorly differentiated; Grade III	Positive histology	8070/3: Squamous cell carcinoma, NOS	Regional by both direct extension and lymph node involvement	Regional	IIIB	T3	N2	M0	III	Blank(s)	T3	N1	M0	52	1 to 3 regional lymph nodes removed	Radiation prior to surgery	Surgery performed	Beam radiation	Yes	Blank(s)	Blank(s)	Blank(s)	4	3	80	400	100	0	5	6	0	Alive or dead of other cause	Alive or dead due to cancer
20134460	White	58	White	1952	July	White	1	2010	Esophagus	Unclassified	Esophagus	Esophagus	C15.4-Middle third of esophagus	154	8070	Poorly differentiated; Grade III	Positive histology	8070/3: Squamous cell carcinoma, NOS	Regional by both direct extension and lymph node involvement	Regional	IIIB	T3	N2	M0	III	Blank(s)	T3	N1	M0	80	4 or more regional lymph nodes removed	Radiation prior to surgery	Surgery performed	Beam radiation	Yes	Blank(s)	Blank(s)	Blank(s)	6	0	97	400	500	0	5	5	1	Alive or dead of other cause	Dead (attributable to causes other than this cancer dx)
20134674	White	61	White	1948	April	White	1	2010	Esophagus	Unclassified	Esophagus	Esophagus	C15.5-Lower third of esophagus	155	8070	Poorly differentiated; Grade III	Positive histology	8070/3: Squamous cell carcinoma, NOS	Regional lymph nodes involved only	Regional	IIB	T1b	N1	M0	IIB	Blank(s)	T1	N1	M0	53	4 or more regional lymph nodes removed	Radiation prior to surgery	Surgery performed	Beam radiation	Yes	Blank(s)	Blank(s)	Blank(s)	10	0	999	160	100	0	5	1	0	Alive or dead of other cause	Alive or dead due to cancer
20135954	White	67	White	1942	September	White	0	2010	Esophagus	Unclassified	Esophagus	Esophagus	C15.4-Middle third of esophagus	154	8070	Poorly differentiated; Grade III	Positive histology	8070/3: Squamous cell carcinoma, NOS	Localized only	Localized	IB	T1NOS	N0	M0	I	Blank(s)	T1	N0	M0	30	None	Radiation after surgery	Surgery performed	Beam radiation	No/Unknown	Blank(s)	Blank(s)	Blank(s)	0	98	999	300	0	0	1	0	0	Alive or dead of other cause	Alive or dead due to cancer
20136169	White	73	White	1936	May	White	1	2010	Esophagus	Unclassified	Esophagus	Esophagus	C15.5-Lower third of esophagus	155	8070	Poorly differentiated; Grade III	Positive histology	8070/3: Squamous cell carcinoma, NOS	Regional lymph nodes involved only	Regional	UNK Stage	TX	N1	M0	UNK Stage	Blank(s)	TX	N1	M0	53	4 or more regional lymph nodes removed	Radiation prior to surgery	Surgery performed	Beam radiation	Yes	Blank(s)	Blank(s)	Blank(s)	25	2	90	999	100	0	5	6	0	Alive or dead of other cause	Alive or dead due to cancer
20136326	White	65	White	1945	August	White	1	2010	Esophagus	Unclassified	Esophagus	Esophagus	C15.5-Lower third of esophagus	155	8070	Poorly differentiated; Grade III	Positive histology	8070/3: Squamous cell carcinoma, NOS	Regional by both direct extension and lymph node involvement	Regional	IIIA	T3	N1	M0	III	Blank(s)	T3	N1	M0	80	4 or more regional lymph nodes removed	Radiation prior to surgery	Surgery performed	Beam radiation	Yes	Blank(s)	Blank(s)	Blank(s)	9	0	999	400	100	0	5	5	1	Alive or dead of other cause	Alive or dead due to cancer
20136611	White	72	White	1938	August	White	1	2010	Esophagus	Unclassified	Esophagus	Esophagus	C15.1-Thoracic esophagus	151	8070	Moderately differentiated; Grade II	Positive histology	8070/3: Squamous cell carcinoma, NOS	Regional lymph nodes involved only	Regional	IIB	T2	N1	M0	IIB	Blank(s)	T2	N1	M0	53	4 or more regional lymph nodes removed	Radiation prior to surgery	Surgery performed	Beam radiation	Yes	Blank(s)	Blank(s)	Blank(s)	29	0	80	210	100	0	5	5	0	Alive or dead of other cause	Alive or dead due to cancer
20147635	White	58	White	1953	October	White	1	2012	Esophagus	Unclassified	Esophagus	Esophagus	C15.4-Middle third of esophagus	154	8070	Moderately differentiated; Grade II	Positive histology	8070/3: Squamous cell carcinoma, NOS	Regional by direct extension only	Regional	IIB	T3	N0	M0	IIA	Blank(s)	T3	N0	M0	53	1 to 3 regional lymph nodes removed	Radiation prior to surgery	Surgery performed	Beam radiation	Yes	Blank(s)	Blank(s)	Blank(s)	3	0	40	400	0	0	5	5	0	N/A not first tumor	N/A not first tumor
20152153	White	73	White	1937	August	White	0	2011	Esophagus	Unclassified	Esophagus	Esophagus	C15.3-Upper third of esophagus	153	8070	Poorly differentiated; Grade III	Positive histology	8070/3: Squamous cell carcinoma, NOS	Regional by both direct extension and lymph node involvement	Regional	IIIA	T3	N1	M0	III	Blank(s)	T3	N1	M0	53	1 to 3 regional lymph nodes removed	Radiation prior to surgery	Surgery performed	Beam radiation	Yes	Blank(s)	Blank(s)	Blank(s)	2	0	40	400	100	0	5	5	0	Alive or dead of other cause	Alive or dead due to cancer
20152270	White	72	White	1939	March	White	1	2011	Esophagus	Unclassified	Esophagus	Esophagus	C15.5-Lower third of esophagus	155	8070	Poorly differentiated; Grade III	Positive histology	8070/3: Squamous cell carcinoma, NOS	Regional by both direct extension and lymph node involvement	Regional	IIIB	T3	N2	M0	III	Blank(s)	T3	N1	M0	53	4 or more regional lymph nodes removed	Radiation prior to surgery	Surgery performed	Beam radiation	Yes	Blank(s)	Blank(s)	Blank(s)	7	0	60	400	100	0	5	5	0	Dead (attributable to this cancer dx)	Alive or dead due to cancer
20156531	White	53	White	1957	June	White	1	2011	Esophagus	Unclassified	Esophagus	Esophagus	C15.5-Lower third of esophagus	155	8070	Moderately differentiated; Grade II	Positive histology	8070/3: Squamous cell carcinoma, NOS	Regional by both direct extension and lymph node involvement	Regional	IIIA	T3	N1	M0	III	Blank(s)	T3	N1	M0	52	4 or more regional lymph nodes removed	Radiation prior to surgery	Surgery performed	Beam radiation	Yes	Blank(s)	Blank(s)	Blank(s)	16	1	999	450	560	0	5	5	0	Alive or dead of other cause	Dead (attributable to causes other than this cancer dx)
20160327	White	50	White	1960	August	White	0	2011	Esophagus	Unclassified	Esophagus	Esophagus	C15.4-Middle third of esophagus	154	8070	Moderately differentiated; Grade II	Positive histology	8070/3: Squamous cell carcinoma, NOS	Regional by direct extension only	Regional	IIB	T3	N0	M0	IIA	Blank(s)	T3	N0	M0	53	4 or more regional lymph nodes removed	Radiation prior to surgery	Surgery performed	Beam radiation	Yes	Blank(s)	Blank(s)	Blank(s)	11	0	50	400	0	0	5	5	0	Alive or dead of other cause	Alive or dead due to cancer
20179601	White	50	White	1961	June	White	1	2012	Esophagus	Unclassified	Esophagus	Esophagus	C15.3-Upper third of esophagus	153	8070	Poorly differentiated; Grade III	Positive histology	8070/3: Squamous cell carcinoma, NOS	Regional by both direct extension and lymph node involvement	Regional	IIIA	T3	N1	M0	III	Blank(s)	T3	N1	M0	53	4 or more regional lymph nodes removed	Radiation prior to surgery	Surgery performed	Beam radiation	Yes	Blank(s)	Blank(s)	Blank(s)	12	2	52	400	100	0	5	5	0	Dead (attributable to this cancer dx)	Alive or dead due to cancer
20182924	White	58	White	1954	June	White	1	2012	Esophagus	Unclassified	Esophagus	Esophagus	C15.5-Lower third of esophagus	155	8070	Moderately differentiated; Grade II	Positive histology	8070/3: Squamous cell carcinoma, NOS	Regional by both direct extension and lymph node involvement	Regional	IIIA	T3	N1	M0	III	Blank(s)	T3	N1	M0	53	4 or more regional lymph nodes removed	Radiation prior to surgery	Surgery performed	Beam radiation	Yes	Blank(s)	Blank(s)	Blank(s)	13	0	100	450	100	0	5	5	0	Dead (attributable to this cancer dx)	Alive or dead due to cancer
20187277	White	53	White	1959	December	White	1	2012	Esophagus	Unclassified	Esophagus	Esophagus	C15.5-Lower third of esophagus	155	8083	Poorly differentiated; Grade III	Positive histology	8083/3: Basaloid squamous cell carcinoma	Regional by both direct extension and lymph node involvement	Regional	IIIA	T3	N1	M0	III	Blank(s)	T3	N1	M0	53	4 or more regional lymph nodes removed	Radiation prior to surgery	Surgery performed	Beam radiation	Yes	Blank(s)	Blank(s)	Blank(s)	11	2	999	400	500	0	5	6	0	N/A not first tumor	N/A not first tumor
20191257	White	59	White	1952	February	White	0	2012	Esophagus	Unclassified	Esophagus	Esophagus	C15.5-Lower third of esophagus	155	8070	Moderately differentiated; Grade II	Positive histology	8070/3: Squamous cell carcinoma, NOS	Regional lymph nodes involved only	Regional	IIB	T1b	N1	M0	IIB	Blank(s)	T1	N1	M0	53	4 or more regional lymph nodes removed	Radiation prior to surgery	Surgery performed	Beam radiation	Yes	Blank(s)	Blank(s)	Blank(s)	8	2	40	165	100	0	5	6	0	N/A not first tumor	N/A not first tumor
20579160	White	89	White	1923	November	White	0	2012	Esophagus	Unclassified	Esophagus	Esophagus	C15.9-Esophagus, NOS	159	8070	Moderately differentiated; Grade II	Positive histology	8070/3: Squamous cell carcinoma, NOS	Regional by both direct extension and lymph node involvement	Regional	IIIC	T3	N3	M0	III	Blank(s)	T3	N1	M0	50	4 or more regional lymph nodes removed	No radiation and/or cancer-directed surgery	Surgery performed	None/Unknown	No/Unknown	Blank(s)	Blank(s)	Blank(s)	31	8	48	400	500	0	3	3	0	Dead (attributable to this cancer dx)	Alive or dead due to cancer
20591519	Asian or Pacific Islander	65	Thai (1994+)	1948	February	Other (American Indian/AK Native, Asian/Pacific Islander)	0	2014	Esophagus	Unclassified	Esophagus	Esophagus	C15.4-Middle third of esophagus	154	8070	Moderately differentiated; Grade II	Positive histology	8070/3: Squamous cell carcinoma, NOS	Localized only	Localized	IB	T1a	N0	M0	I	Blank(s)	T1	N0	M0	20	None	No radiation and/or cancer-directed surgery	Surgery performed	None/Unknown	No/Unknown	Blank(s)	Blank(s)	Blank(s)	0	98	10	120	0	0	3	0	0	Alive or dead of other cause	Alive or dead due to cancer
20591579	American Indian/Alaska Native	56	American Indian/Alaska Native	1957	February	Other (American Indian/AK Native, Asian/Pacific Islander)	0	2014	Esophagus	Unclassified	Esophagus	Esophagus	C15.1-Thoracic esophagus	151	8070	Poorly differentiated; Grade III	Positive histology	8070/3: Squamous cell carcinoma, NOS	Distant site(s)/node(s) involved	Distant	IIIB	T3	N2	M0	III	Blank(s)	T3	N1	M0	52	4 or more regional lymph nodes removed	Radiation prior to surgery	Surgery performed	Beam radiation	Yes	Blank(s)	Blank(s)	Blank(s)	22	0	60	400	305	0	5	5	0	Alive or dead of other cause	Alive or dead due to cancer
20597797	White	78	White	1935	April	White	1	2014	Esophagus	Unclassified	Esophagus	Esophagus	C15.4-Middle third of esophagus	154	8070	Moderately differentiated; Grade II	Positive histology	8070/3: Squamous cell carcinoma, NOS	Localized only	Localized	IB	T1a	N0	M0	I	Blank(s)	T1	N0	M0	30	None	No radiation and/or cancer-directed surgery	Surgery performed	None/Unknown	No/Unknown	Blank(s)	Blank(s)	Blank(s)	0	98	30	120	0	0	3	0	0	Alive or dead of other cause	Alive or dead due to cancer
20602379	White	77	White	1935	March	White	0	2013	Esophagus	Unclassified	Esophagus	Esophagus	C15.5-Lower third of esophagus	155	8070	Well differentiated; Grade I	Positive histology	8070/3: Squamous cell carcinoma, NOS	Localized only	Localized	IA	T1b	N0	M0	I	Blank(s)	T1	N0	M0	20	None	No radiation and/or cancer-directed surgery	Surgery performed	None/Unknown	No/Unknown	Blank(s)	Blank(s)	Blank(s)	0	98	999	160	0	0	3	0	0	Dead (attributable to this cancer dx)	Alive or dead due to cancer
20608532	White	64	White	1949	May	White	1	2014	Esophagus	Unclassified	Esophagus	Esophagus	C15.4-Middle third of esophagus	154	8070	Moderately differentiated; Grade II	Positive histology	8070/3: Squamous cell carcinoma, NOS	Regional by direct extension only	Regional	IIB	T3	N0	M0	IIA	Blank(s)	T3	N0	M0	53	4 or more regional lymph nodes removed	Radiation prior to surgery	Surgery performed	Beam radiation	Yes	Blank(s)	Blank(s)	Blank(s)	32	0	50	400	0	0	5	5	0	Dead (attributable to this cancer dx)	Alive or dead due to cancer
20612338	White	61	White	1952	December	White	1	2013	Esophagus	Unclassified	Esophagus	Esophagus	C15.8-Overlapping lesion of esophagus	158	8070	Unknown	Positive histology	8070/3: Squamous cell carcinoma, NOS	Regional by both direct extension and lymph node involvement	Regional	IIIB	T3	N2	M0	III	Blank(s)	T3	N1	M0	40	4 or more regional lymph nodes removed	Radiation prior to surgery	Surgery performed	Beam radiation	Yes	Blank(s)	Blank(s)	Blank(s)	11	3	30	400	100	0	5	6	0	Dead (attributable to this cancer dx)	Alive or dead due to cancer
20616626	White	62	White	1951	February	White	1	2014	Esophagus	Unclassified	Esophagus	Esophagus	C15.3-Upper third of esophagus	153	8070	Unknown	Positive histology	8070/3: Squamous cell carcinoma, NOS	Regional by direct extension only	Regional	IIA	T3	N0	M0	IIA	Blank(s)	T3	N0	M0	80	4 or more regional lymph nodes removed	Radiation prior to surgery	Surgery performed	Beam radiation	Yes	Blank(s)	Blank(s)	Blank(s)	12	0	60	450	0	0	5	5	1	Alive or dead of other cause	Alive or dead due to cancer
20620562	White	61	White	1952	June	White	1	2014	Esophagus	Unclassified	Esophagus	Esophagus	C15.5-Lower third of esophagus	155	8070	Moderately differentiated; Grade II	Positive histology	8070/3: Squamous cell carcinoma, NOS	Regional by both direct extension and lymph node involvement	Regional	IIIA	T3	N1	M0	III	Blank(s)	T3	N1	M0	53	4 or more regional lymph nodes removed	Radiation prior to surgery	Surgery performed	Beam radiation	Yes	Blank(s)	Blank(s)	Blank(s)	16	0	50	400	100	0	5	5	0	Alive or dead of other cause	Alive or dead due to cancer
20626065	American Indian/Alaska Native	56	American Indian/Alaska Native	1958	December	Other (American Indian/AK Native, Asian/Pacific Islander)	1	2014	Esophagus	Unclassified	Esophagus	Esophagus	C15.3-Upper third of esophagus	153	8070	Moderately differentiated; Grade II	Positive histology	8070/3: Squamous cell carcinoma, NOS	Localized only	Localized	IB	T1b	N0	M0	I	Blank(s)	T1	N0	M0	20	Biopsy or aspiration of regional lymph node, NOS	Radiation after surgery	Surgery performed	Beam radiation	Yes	Blank(s)	Blank(s)	Blank(s)	95	0	30	160	0	0	3	1	0	Alive or dead of other cause	Alive or dead due to cancer
20636584	White	64	White	1950	December	White	0	2014	Esophagus	Unclassified	Esophagus	Esophagus	C15.4-Middle third of esophagus	154	8070	Moderately differentiated; Grade II	Positive histology	8070/3: Squamous cell carcinoma, NOS	Regional by direct extension only	Regional	IIB	T3	N0	M0	IIA	Blank(s)	T3	N0	M0	30	4 or more regional lymph nodes removed	Radiation prior to surgery	Surgery performed	Beam radiation	Yes	Blank(s)	Blank(s)	Blank(s)	32	0	70	400	0	0	5	6	0	Alive or dead of other cause	Alive or dead due to cancer
20638675	White	57	White	1957	July	White	1	2015	Esophagus	Unclassified	Esophagus	Esophagus	C15.5-Lower third of esophagus	155	8070	Moderately differentiated; Grade II	Positive histology	8070/3: Squamous cell carcinoma, NOS	Regional by direct extension only	Regional	IIA	T3	N0	M0	IIA	Blank(s)	T3	N0	M0	53	4 or more regional lymph nodes removed	Radiation prior to surgery	Surgery performed	Beam radiation	Yes	Blank(s)	Blank(s)	Blank(s)	23	0	80	450	0	0	5	5	0	Alive or dead of other cause	Alive or dead due to cancer
20641132	White	79	White	1935	December	White	1	2014	Esophagus	Unclassified	Esophagus	Esophagus	C15.5-Lower third of esophagus	155	8070	Unknown	Positive histology	8070/3: Squamous cell carcinoma, NOS	Unknown/unstaged/unspecified/DCO	Unknown/unstaged	UNK Stage	TX	N0	M0	UNK Stage	Blank(s)	TX	N0	M0	27	None	No radiation and/or cancer-directed surgery	Surgery performed	None/Unknown	No/Unknown	Blank(s)	Blank(s)	Blank(s)	0	98	990	999	0	0	3	0	0	Alive or dead of other cause	Dead (attributable to causes other than this cancer dx)
20644021	White	66	White	1949	July	White	1	2015	Esophagus	Unclassified	Esophagus	Esophagus	C15.5-Lower third of esophagus	155	8070	Moderately differentiated; Grade II	Positive histology	8070/3: Squamous cell carcinoma, NOS	Localized only	Localized	IB	T1b	N0	M0	I	Blank(s)	T1	N0	M0	53	4 or more regional lymph nodes removed	Surgery both before and after radiation	Surgery performed	Beam radiation	Yes	Blank(s)	Blank(s)	Blank(s)	21	0	57	160	0	0	5	5	0	Alive or dead of other cause	Alive or dead due to cancer
20649856	White	57	White	1957	August	White	1	2015	Esophagus	Unclassified	Esophagus	Esophagus	C15.5-Lower third of esophagus	155	8070	Poorly differentiated; Grade III	Positive histology	8070/3: Squamous cell carcinoma, NOS	Regional lymph nodes involved only	Regional	IIB	T1a	N1	M0	IIB	Blank(s)	T1	N1	M0	53	4 or more regional lymph nodes removed	Radiation before and after surgery	Surgery performed	Beam radiation	Yes	Blank(s)	Blank(s)	Blank(s)	16	0	30	120	100	0	5	5	0	Alive or dead of other cause	Alive or dead due to cancer
20650308	White	67	White	1947	July	White	0	2015	Esophagus	Unclassified	Esophagus	Esophagus	C15.9-Esophagus, NOS	159	8070	Moderately differentiated; Grade II	Positive histology	8070/3: Squamous cell carcinoma, NOS	Regional lymph nodes involved only	Regional	IIB	T1NOS	N1	M0	IIB	Blank(s)	T1	N1	M0	53	4 or more regional lymph nodes removed	Radiation prior to surgery	Surgery performed	Beam radiation	Yes	Blank(s)	Blank(s)	Blank(s)	4	1	60	300	100	0	5	5	0	Dead (attributable to this cancer dx)	Alive or dead due to cancer
20654157	White	77	White	1938	September	White	0	2015	Esophagus	Unclassified	Esophagus	Esophagus	C15.4-Middle third of esophagus	154	8070	Moderately differentiated; Grade II	Positive histology	8070/3: Squamous cell carcinoma, NOS	Localized only	Localized	IB	T1b	N0	M0	I	Blank(s)	T1	N0	M0	27	None	No radiation and/or cancer-directed surgery	Surgery performed	None/Unknown	No/Unknown	Blank(s)	Blank(s)	Blank(s)	0	98	9	160	0	0	3	1	0	Alive or dead of other cause	Dead (attributable to causes other than this cancer dx)
20663211	White	79	White	1936	January	White	1	2016	Esophagus	Unclassified	Esophagus	Esophagus	C15.4-Middle third of esophagus	154	8070	Moderately differentiated; Grade II	Positive histology	8070/3: Squamous cell carcinoma, NOS	Regional by direct extension only	Regional	Blank(s)	Blank(s)	Blank(s)	Blank(s)	Blank(s)	Blank(s)	Blank(s)	Blank(s)	Blank(s)	30	4 or more regional lymph nodes removed	Radiation prior to surgery	Surgery performed	Beam radiation	Yes	Blank(s)	Blank(s)	90	4	0	Blank(s)	Blank(s)	Blank(s)	Blank(s)	Blank(s)	Blank(s)	Blank(s)	Alive or dead of other cause	Alive or dead due to cancer
20669538	White	75	White	1940	February	White	1	2016	Esophagus	Unclassified	Esophagus	Esophagus	C15.5-Lower third of esophagus	155	8070	Well differentiated; Grade I	Positive histology	8070/3: Squamous cell carcinoma, NOS	Regional by direct extension only	Regional	Blank(s)	Blank(s)	Blank(s)	Blank(s)	Blank(s)	Blank(s)	Blank(s)	Blank(s)	Blank(s)	53	4 or more regional lymph nodes removed	Radiation prior to surgery	Surgery performed	Beam radiation	Yes	Blank(s)	Blank(s)	100	97	0	Blank(s)	Blank(s)	Blank(s)	Blank(s)	Blank(s)	Blank(s)	Blank(s)	Alive or dead of other cause	Alive or dead due to cancer
20669990	White	62	White	1954	August	White	1	2016	Esophagus	Unclassified	Esophagus	Esophagus	C15.5-Lower third of esophagus	155	8070	Poorly differentiated; Grade III	Positive histology	8070/3: Squamous cell carcinoma, NOS	Distant site(s)/node(s) involved	Distant	Blank(s)	Blank(s)	Blank(s)	Blank(s)	Blank(s)	Blank(s)	Blank(s)	Blank(s)	Blank(s)	30	4 or more regional lymph nodes removed	Radiation prior to surgery	Surgery performed	Beam radiation	Yes	Blank(s)	Blank(s)	50	10	0	Blank(s)	Blank(s)	Blank(s)	Blank(s)	Blank(s)	Blank(s)	Blank(s)	Alive or dead of other cause	Alive or dead due to cancer
20672501	White	68	White	1947	July	White	0	2016	Esophagus	Unclassified	Esophagus	Esophagus	C15.8-Overlapping lesion of esophagus	158	8070	Moderately differentiated; Grade II	Positive histology	8070/3: Squamous cell carcinoma, NOS	Regional lymph nodes involved only	Regional	Blank(s)	Blank(s)	Blank(s)	Blank(s)	Blank(s)	Blank(s)	Blank(s)	Blank(s)	Blank(s)	53	4 or more regional lymph nodes removed	Radiation prior to surgery	Surgery performed	Beam radiation	Yes	Blank(s)	Blank(s)	40	9	0	Blank(s)	Blank(s)	Blank(s)	Blank(s)	Blank(s)	Blank(s)	Blank(s)	Alive or dead of other cause	Alive or dead due to cancer
20677089	Asian or Pacific Islander	55	Vietnamese (1988+)	1960	February	Other (American Indian/AK Native, Asian/Pacific Islander)	1	2016	Esophagus	Unclassified	Esophagus	Esophagus	C15.5-Lower third of esophagus	155	8070	Moderately differentiated; Grade II	Positive histology	8070/3: Squamous cell carcinoma, NOS	Regional by direct extension only	Regional	Blank(s)	Blank(s)	Blank(s)	Blank(s)	Blank(s)	Blank(s)	Blank(s)	Blank(s)	Blank(s)	30	4 or more regional lymph nodes removed	Surgery both before and after radiation	Surgery performed	Beam radiation	Yes	Blank(s)	Blank(s)	37	19	0	Blank(s)	Blank(s)	Blank(s)	Blank(s)	Blank(s)	Blank(s)	Blank(s)	Alive or dead of other cause	Alive or dead due to cancer
20681068	White	68	White	1948	July	White	0	2016	Esophagus	Unclassified	Esophagus	Esophagus	C15.5-Lower third of esophagus	155	8070	Poorly differentiated; Grade III	Positive histology	8070/3: Squamous cell carcinoma, NOS	Distant site(s)/node(s) involved	Distant	Blank(s)	Blank(s)	Blank(s)	Blank(s)	Blank(s)	Blank(s)	Blank(s)	Blank(s)	Blank(s)	53	None	Radiation prior to surgery	Surgery performed	Beam radiation	Yes	Blank(s)	Blank(s)	999	0	98	Blank(s)	Blank(s)	Blank(s)	Blank(s)	Blank(s)	Blank(s)	Blank(s)	Alive or dead of other cause	Alive or dead due to cancer
20683475	Black	62	Black	1954	October	Black	0	2016	Esophagus	Unclassified	Esophagus	Esophagus	C15.8-Overlapping lesion of esophagus	158	8070	Moderately differentiated; Grade II	Positive histology	8070/3: Squamous cell carcinoma, NOS	Regional by both direct extension and lymph node involvement	Regional	Blank(s)	Blank(s)	Blank(s)	Blank(s)	Blank(s)	Blank(s)	Blank(s)	Blank(s)	Blank(s)	53	4 or more regional lymph nodes removed	Surgery both before and after radiation	Surgery performed	Beam radiation	Yes	Blank(s)	Blank(s)	80	7	2	Blank(s)	Blank(s)	Blank(s)	Blank(s)	Blank(s)	Blank(s)	Blank(s)	Alive or dead of other cause	Alive or dead due to cancer
20683544	White	57	White	1959	April	White	0	2016	Esophagus	Unclassified	Esophagus	Esophagus	C15.5-Lower third of esophagus	155	8070	Poorly differentiated; Grade III	Positive histology	8070/3: Squamous cell carcinoma, NOS	Regional lymph nodes involved only	Regional	Blank(s)	Blank(s)	Blank(s)	Blank(s)	Blank(s)	Blank(s)	Blank(s)	Blank(s)	Blank(s)	53	4 or more regional lymph nodes removed	Radiation prior to surgery	Surgery performed	Beam radiation	Yes	Blank(s)	Blank(s)	20	14	0	Blank(s)	Blank(s)	Blank(s)	Blank(s)	Blank(s)	Blank(s)	Blank(s)	Alive or dead of other cause	Alive or dead due to cancer
20684747	White	61	White	1954	September	White	1	2016	Esophagus	Unclassified	Esophagus	Esophagus	C15.4-Middle third of esophagus	154	8070	Moderately differentiated; Grade II	Positive histology	8070/3: Squamous cell carcinoma, NOS	Regional by both direct extension and lymph node involvement	Regional	Blank(s)	Blank(s)	Blank(s)	Blank(s)	Blank(s)	Blank(s)	Blank(s)	Blank(s)	Blank(s)	40	4 or more regional lymph nodes removed	Radiation prior to surgery	Surgery performed	Beam radiation	Yes	Blank(s)	Blank(s)	80	4	1	Blank(s)	Blank(s)	Blank(s)	Blank(s)	Blank(s)	Blank(s)	Blank(s)	Alive or dead of other cause	Alive or dead due to cancer
20687504	White	75	White	1941	April	White	1	2016	Esophagus	Unclassified	Esophagus	Esophagus	C15.5-Lower third of esophagus	155	8070	Moderately differentiated; Grade II	Positive histology	8070/3: Squamous cell carcinoma, NOS	Regional by both direct extension and lymph node involvement	Regional	Blank(s)	Blank(s)	Blank(s)	Blank(s)	Blank(s)	Blank(s)	Blank(s)	Blank(s)	Blank(s)	53	4 or more regional lymph nodes removed	Radiation prior to surgery	Surgery performed	Beam radiation	Yes	Blank(s)	Blank(s)	70	26	95	Blank(s)	Blank(s)	Blank(s)	Blank(s)	Blank(s)	Blank(s)	Blank(s)	Alive or dead of other cause	Alive or dead due to cancer
20702337	White	59	White	1957	December	White	1	2016	Esophagus	Unclassified	Esophagus	Esophagus	C15.4-Middle third of esophagus	154	8070	Unknown	Positive histology	8070/3: Squamous cell carcinoma, NOS	Localized only	Localized	Blank(s)	Blank(s)	Blank(s)	Blank(s)	Blank(s)	Blank(s)	Blank(s)	Blank(s)	Blank(s)	22	None	No radiation and/or cancer-directed surgery	Surgery performed	None/Unknown	No/Unknown	Blank(s)	Blank(s)	25	0	98	Blank(s)	Blank(s)	Blank(s)	Blank(s)	Blank(s)	Blank(s)	Blank(s)	Alive or dead of other cause	Alive or dead due to cancer
21139196	White	82	White	1921	January	White	0	2004	Esophagus	Unclassified	Esophagus	Esophagus	C15.4-Middle third of esophagus	154	8070	Unknown	Positive histology	8070/3: Squamous cell carcinoma, NOS	Localized only	Localized	Blank(s)	Blank(s)	Blank(s)	Blank(s)	UNK Stage	Blank(s)	T1	NX	M0	20	Unknown or not applicable	No radiation and/or cancer-directed surgery	Surgery performed	None/Unknown	No/Unknown	Blank(s)	Blank(s)	Blank(s)	99	99	15	300	999	0	3	9	0	N/A not first tumor	N/A not first tumor
21596375	White	67	White	1949	October	White	0	2016	Esophagus	Unclassified	Esophagus	Esophagus	C15.8-Overlapping lesion of esophagus	158	8071	Poorly differentiated; Grade III	Positive histology	8071/3: Squamous cell carcinoma, keratinizing, NOS	Regional by direct extension only	Regional	Blank(s)	Blank(s)	Blank(s)	Blank(s)	Blank(s)	Blank(s)	Blank(s)	Blank(s)	Blank(s)	30	4 or more regional lymph nodes removed	Radiation after surgery	Surgery performed	Beam radiation	Yes	Blank(s)	Blank(s)	21	19	0	Blank(s)	Blank(s)	Blank(s)	Blank(s)	Blank(s)	Blank(s)	Blank(s)	N/A not first tumor	N/A not first tumor
22035916	White	60	White	1943	June	White	0	2004	Esophagus	Unclassified	Esophagus	Esophagus	C15.3-Upper third of esophagus	153	8070	Poorly differentiated; Grade III	Positive histology	8070/3: Squamous cell carcinoma, NOS	Regional by direct extension only	Regional	Blank(s)	Blank(s)	Blank(s)	Blank(s)	IIA	Blank(s)	T3	N0	M0	53	4 or more regional lymph nodes removed	Radiation prior to surgery	Surgery performed	Beam radiation	Yes	Blank(s)	Blank(s)	Blank(s)	11	0	30	400	0	0	3	3	0	Alive or dead of other cause	Dead (attributable to causes other than this cancer dx)
22046879	White	63	White	1940	May	White	0	2004	Esophagus	Unclassified	Esophagus	Esophagus	C15.5-Lower third of esophagus	155	8071	Moderately differentiated; Grade II	Positive histology	8071/3: Squamous cell carcinoma, keratinizing, NOS	Unknown/unstaged/unspecified/DCO	Unknown/unstaged	Blank(s)	Blank(s)	Blank(s)	Blank(s)	UNK Stage	Blank(s)	TX	NX	MX	90	Unknown or not applicable	No radiation and/or cancer-directed surgery	Surgery performed	None/Unknown	No/Unknown	Blank(s)	Blank(s)	Blank(s)	99	99	999	999	999	99	9	9	9	Dead (attributable to this cancer dx)	Alive or dead due to cancer
22046879	White	63	White	1940	May	White	0	2004	Esophagus	Unclassified	Esophagus	Esophagus	C15.5-Lower third of esophagus	155	8070	Moderately differentiated; Grade II	Positive histology	8070/3: Squamous cell carcinoma, NOS	Localized only	Localized	Blank(s)	Blank(s)	Blank(s)	Blank(s)	IIA	Blank(s)	T2	N0	M0	53	None	No radiation and/or cancer-directed surgery	Surgery performed	None/Unknown	No/Unknown	Blank(s)	Blank(s)	Blank(s)	0	98	44	200	0	0	3	0	0	N/A not first tumor	N/A not first tumor
22071007	White	58	White	1953	July	White	1	2011	Esophagus	Unclassified	Esophagus	Esophagus	C15.4-Middle third of esophagus	154	8070	Well differentiated; Grade I	Positive histology	8070/3: Squamous cell carcinoma, NOS	Localized only	Localized	IA	T1a	N0	M0	UNK Stage	Blank(s)	T1	N0	MX	20	None	No radiation and/or cancer-directed surgery	Surgery performed	None/Unknown	No/Unknown	Blank(s)	Blank(s)	Blank(s)	0	98	18	120	0	99	3	0	9	N/A not first tumor	N/A not first tumor
22076064	White	57	White	1949	December	White	1	2006	Esophagus	Unclassified	Esophagus	Esophagus	C15.8-Overlapping lesion of esophagus	158	8070	Poorly differentiated; Grade III	Positive histology	8070/3: Squamous cell carcinoma, NOS	Regional by both direct extension and lymph node involvement	Regional	Blank(s)	Blank(s)	Blank(s)	Blank(s)	III	Blank(s)	T3	N1	M0	53	4 or more regional lymph nodes removed	Radiation prior to surgery	Surgery performed	Beam radiation	Yes	Blank(s)	Blank(s)	Blank(s)	9	0	80	400	100	0	3	5	0	Alive or dead of other cause	Dead (attributable to causes other than this cancer dx)
22091619	White	80	White	1930	June	White	1	2010	Esophagus	Unclassified	Esophagus	Esophagus	C15.5-Lower third of esophagus	155	8070	Moderately differentiated; Grade II	Positive histology	8070/3: Squamous cell carcinoma, NOS	Regional lymph nodes involved only	Regional	IIIA	T2	N2	M0	IIB	Blank(s)	T2	N1	M0	53	4 or more regional lymph nodes removed	No radiation and/or cancer-directed surgery	Surgery performed	None/Unknown	No/Unknown	Blank(s)	Blank(s)	Blank(s)	20	4	18	200	100	0	3	3	0	N/A not first tumor	N/A not first tumor
22094237	White	68	White	1938	July	White	1	2007	Esophagus	Unclassified	Esophagus	Esophagus	C15.5-Lower third of esophagus	155	8070	Poorly differentiated; Grade III	Positive histology	8070/3: Squamous cell carcinoma, NOS	Localized only	Localized	Blank(s)	Blank(s)	Blank(s)	Blank(s)	I	Blank(s)	T1	N0	M0	30	None	No radiation and/or cancer-directed surgery	Surgery performed	None/Unknown	No/Unknown	Blank(s)	Blank(s)	Blank(s)	11	0	16	160	0	0	3	0	0	Dead (attributable to this cancer dx)	Alive or dead due to cancer
22113851	White	72	White	1937	April	White	1	2010	Esophagus	Unclassified	Esophagus	Esophagus	C15.5-Lower third of esophagus	155	8070	Moderately differentiated; Grade II	Positive histology	8070/3: Squamous cell carcinoma, NOS	Regional by direct extension only	Regional	IIA	T3	N0	M0	IIA	Blank(s)	T3	N0	M0	53	4 or more regional lymph nodes removed	Radiation prior to surgery	Surgery performed	Beam radiation	Yes	Blank(s)	Blank(s)	Blank(s)	97	0	86	400	0	0	6	5	0	N/A not first tumor	N/A not first tumor
22125677	White	69	White	1940	December	White	1	2009	Esophagus	Unclassified	Esophagus	Esophagus	C15.9-Esophagus, NOS	159	8070	Unknown	Positive histology	8070/3: Squamous cell carcinoma, NOS	Localized only	Localized	Blank(s)	Blank(s)	Blank(s)	Blank(s)	I	Blank(s)	T1	N0	M0	40	4 or more regional lymph nodes removed	No radiation and/or cancer-directed surgery	Surgery performed	None/Unknown	Yes	Blank(s)	Blank(s)	Blank(s)	0	98	999	100	0	0	3	0	0	Dead (attributable to this cancer dx)	Alive or dead due to cancer
22455735	White	56	White	1951	May	White	0	2007	Esophagus	Unclassified	Esophagus	Esophagus	C15.9-Esophagus, NOS	159	8070	Moderately differentiated; Grade II	Positive histology	8070/3: Squamous cell carcinoma, NOS	Regional by direct extension only	Regional	Blank(s)	Blank(s)	Blank(s)	Blank(s)	IIA	Blank(s)	T3	N0	M0	40	4 or more regional lymph nodes removed	Radiation prior to surgery	Surgery performed	Beam radiation	Yes	Blank(s)	Blank(s)	Blank(s)	20	0	999	400	0	0	3	3	0	Alive or dead of other cause	Alive or dead due to cancer
22458090	White	56	White	1954	March	White	1	2010	Esophagus	Unclassified	Esophagus	Esophagus	C15.5-Lower third of esophagus	155	8070	Unknown	Positive histology	8070/3: Squamous cell carcinoma, NOS	Regional by both direct extension and lymph node involvement	Regional	IIIA	T3	N1	M0	III	Blank(s)	T3	N1	M0	53	4 or more regional lymph nodes removed	Radiation prior to surgery	Surgery performed	Beam radiation	Yes	Blank(s)	Blank(s)	Blank(s)	17	1	40	450	100	0	6	6	0	Dead (attributable to this cancer dx)	Alive or dead due to cancer
22460379	White	69	White	1939	January	White	1	2009	Esophagus	Unclassified	Esophagus	Esophagus	C15.4-Middle third of esophagus	154	8070	Poorly differentiated; Grade III	Positive histology	8070/3: Squamous cell carcinoma, NOS	Localized only	Localized	Blank(s)	Blank(s)	Blank(s)	Blank(s)	UNK Stage	Blank(s)	T1	NX	M0	50	None	Radiation after surgery	Surgery performed	Beam radiation	Yes	Blank(s)	Blank(s)	Blank(s)	0	98	999	300	999	0	3	0	0	Dead (attributable to this cancer dx)	Alive or dead due to cancer
22475696	Black	53	Black	1957	July	Black	1	2011	Esophagus	Unclassified	Esophagus	Esophagus	C15.5-Lower third of esophagus	155	8070	Poorly differentiated; Grade III	Positive histology	8070/3: Squamous cell carcinoma, NOS	Regional lymph nodes involved only	Regional	IIIA	T1NOS	N2	M0	IIB	Blank(s)	T1	N1	M0	50	1 to 3 regional lymph nodes removed	Radiation prior to surgery	Surgery performed	Beam radiation	Yes	Blank(s)	Blank(s)	Blank(s)	11	3	58	300	500	0	6	6	0	Dead (attributable to this cancer dx)	Alive or dead due to cancer
22484164	White	69	White	1939	March	White	0	2009	Esophagus	Unclassified	Esophagus	Esophagus	C15.9-Esophagus, NOS	159	8070	Unknown	Positive histology	8070/3: Squamous cell carcinoma, NOS	Regional lymph nodes involved only	Regional	Blank(s)	Blank(s)	Blank(s)	Blank(s)	IIB	Blank(s)	T1	N1	M0	27	Number of regional lymph nodes removed unknown	Radiation after surgery	Surgery performed	Radiation, NOS method or source not specified	Yes	Blank(s)	Blank(s)	Blank(s)	98	97	999	300	560	0	3	3	0	Alive or dead of other cause	Alive or dead due to cancer
22487871	White	67	White	1945	May	White	1	2012	Esophagus	Unclassified	Esophagus	Esophagus	C15.5-Lower third of esophagus	155	8070	Poorly differentiated; Grade III	Positive histology	8070/3: Squamous cell carcinoma, NOS	Regional by both direct extension and lymph node involvement	Regional	IIIB	T3	N2	M0	III	Blank(s)	T3	N1	M0	52	4 or more regional lymph nodes removed	Radiation prior to surgery	Surgery performed	Beam radiation	Yes	Blank(s)	Blank(s)	Blank(s)	4	4	23	400	500	0	3	3	0	Alive or dead of other cause	Alive or dead due to cancer
22499184	White	66	White	1946	June	White	0	2012	Esophagus	Unclassified	Esophagus	Esophagus	C15.5-Lower third of esophagus	155	8070	Moderately differentiated; Grade II	Positive histology	8070/3: Squamous cell carcinoma, NOS	Localized only	Localized	IB	T1NOS	N0	M0	I	Blank(s)	T1	N0	M0	40	4 or more regional lymph nodes removed	Radiation prior to surgery	Surgery performed	Beam radiation	Yes	Blank(s)	Blank(s)	Blank(s)	0	98	999	300	0	0	3	0	0	Alive or dead of other cause	Dead (attributable to causes other than this cancer dx)
22512984	White	60	White	1953	November	White	0	2013	Esophagus	Unclassified	Esophagus	Esophagus	C15.5-Lower third of esophagus	155	8071	Poorly differentiated; Grade III	Positive histology	8071/3: Squamous cell carcinoma, keratinizing, NOS	Regional by both direct extension and lymph node involvement	Regional	IIIA	T3	N1	M0	III	Blank(s)	T3	N1	M0	52	Number of regional lymph nodes removed unknown	Radiation prior to surgery	Surgery performed	Beam radiation	Yes	Blank(s)	Blank(s)	Blank(s)	18	2	999	400	500	0	6	6	0	Alive or dead of other cause	Alive or dead due to cancer
22519945	White	69	White	1944	July	White	1	2013	Esophagus	Unclassified	Esophagus	Esophagus	C15.9-Esophagus, NOS	159	8070	Moderately differentiated; Grade II	Positive histology	8070/3: Squamous cell carcinoma, NOS	Regional by both direct extension and lymph node involvement	Regional	IIIA	T3	N1	M0	III	Blank(s)	T3	N1	M0	30	None	Radiation prior to surgery	Surgery performed	Beam radiation	Yes	Blank(s)	Blank(s)	Blank(s)	0	98	999	450	100	0	5	0	0	Dead (missing/unknown COD)	Dead (missing/unknown COD)
22542535	White	77	White	1938	January	White	1	2016	Esophagus	Unclassified	Esophagus	Esophagus	C15.3-Upper third of esophagus	153	8070	Moderately differentiated; Grade II	Positive histology	8070/3: Squamous cell carcinoma, NOS	Localized only	Localized	Blank(s)	Blank(s)	Blank(s)	Blank(s)	Blank(s)	Blank(s)	Blank(s)	Blank(s)	Blank(s)	27	None	No radiation and/or cancer-directed surgery	Surgery performed	None/Unknown	No/Unknown	Blank(s)	Blank(s)	15	0	98	Blank(s)	Blank(s)	Blank(s)	Blank(s)	Blank(s)	Blank(s)	Blank(s)	Alive or dead of other cause	Alive or dead due to cancer
22547384	White	68	White	1947	January	White	1	2016	Esophagus	Unclassified	Esophagus	Esophagus	C15.5-Lower third of esophagus	155	8070	Moderately differentiated; Grade II	Positive histology	8070/3: Squamous cell carcinoma, NOS	Distant site(s)/node(s) involved	Distant	Blank(s)	Blank(s)	Blank(s)	Blank(s)	Blank(s)	Blank(s)	Blank(s)	Blank(s)	Blank(s)	53	4 or more regional lymph nodes removed	No radiation and/or cancer-directed surgery	Surgery performed	None/Unknown	No/Unknown	Blank(s)	Blank(s)	47	13	2	Blank(s)	Blank(s)	Blank(s)	Blank(s)	Blank(s)	Blank(s)	Blank(s)	Alive or dead of other cause	Alive or dead due to cancer
22900969	White	60	White	1948	March	White	0	2009	Esophagus	Unclassified	Esophagus	Esophagus	C15.4-Middle third of esophagus	154	8070	Moderately differentiated; Grade II	Positive histology	8070/3: Squamous cell carcinoma, NOS	Regional by both direct extension and lymph node involvement	Regional	Blank(s)	Blank(s)	Blank(s)	Blank(s)	III	Blank(s)	T3	N1	M0	53	4 or more regional lymph nodes removed	Radiation prior to surgery	Surgery performed	Beam radiation	Yes	Blank(s)	Blank(s)	Blank(s)	30	0	70	400	100	0	5	5	0	N/A not first tumor	N/A not first tumor
22919381	White	69	White	1946	March	White	0	2016	Esophagus	Unclassified	Esophagus	Esophagus	C15.5-Lower third of esophagus	155	8070	Moderately differentiated; Grade II	Positive histology	8070/3: Squamous cell carcinoma, NOS	Distant site(s)/node(s) involved	Distant	Blank(s)	Blank(s)	Blank(s)	Blank(s)	Blank(s)	Blank(s)	Blank(s)	Blank(s)	Blank(s)	53	4 or more regional lymph nodes removed	Radiation after surgery	Surgery performed	Beam radiation	Yes	Blank(s)	Blank(s)	20	14	5	Blank(s)	Blank(s)	Blank(s)	Blank(s)	Blank(s)	Blank(s)	Blank(s)	N/A not first tumor	N/A not first tumor
22920938	White	81	White	1925	March	White	0	2007	Esophagus	Unclassified	Esophagus	Esophagus	C15.4-Middle third of esophagus	154	8070	Unknown	Positive histology	8070/3: Squamous cell carcinoma, NOS	Localized only	Localized	Blank(s)	Blank(s)	Blank(s)	Blank(s)	I	Blank(s)	T1	N0	M0	27	None	No radiation and/or cancer-directed surgery	Surgery performed	None/Unknown	No/Unknown	Blank(s)	Blank(s)	Blank(s)	0	98	8	100	0	0	Blank(s)	Blank(s)	Blank(s)	N/A not first tumor	N/A not first tumor
22969525	White	56	White	1953	November	White	0	2009	Esophagus	Unclassified	Esophagus	Esophagus	C15.4-Middle third of esophagus	154	8070	Unknown	Positive histology	8070/3: Squamous cell carcinoma, NOS	Regional lymph nodes involved only	Regional	Blank(s)	Blank(s)	Blank(s)	Blank(s)	IIB	Blank(s)	T1	N1	M0	53	4 or more regional lymph nodes removed	Radiation prior to surgery	Surgery performed	Beam radiation	Yes	Blank(s)	Blank(s)	Blank(s)	14	0	1	160	500	0	6	5	0	N/A not first tumor	N/A not first tumor
22991250	Asian or Pacific Islander	70	Japanese	1934	January	Other (American Indian/AK Native, Asian/Pacific Islander)	0	2005	Esophagus	Unclassified	Esophagus	Esophagus	C15.4-Middle third of esophagus	154	8070	Moderately differentiated; Grade II	Positive histology	8070/3: Squamous cell carcinoma, NOS	Regional by both direct extension and lymph node involvement	Regional	Blank(s)	Blank(s)	Blank(s)	Blank(s)	III	Blank(s)	T3	N1	M0	53	4 or more regional lymph nodes removed	Radiation prior to surgery	Surgery performed	Beam radiation	Yes	Blank(s)	Blank(s)	Blank(s)	20	0	70	400	100	0	Blank(s)	Blank(s)	Blank(s)	N/A not first tumor	N/A not first tumor
23527374	White	55	White	1955	July	White	1	2010	Esophagus	Unclassified	Esophagus	Esophagus	C15.4-Middle third of esophagus	154	8070	Poorly differentiated; Grade III	Positive histology	8070/3: Squamous cell carcinoma, NOS	Regional by both direct extension and lymph node involvement	Regional	IIIA	T3	N1	M0	III	Blank(s)	T3	N1	M0	53	4 or more regional lymph nodes removed	Radiation prior to surgery	Surgery performed	Beam radiation	Yes	Blank(s)	Blank(s)	Blank(s)	6	1	999	400	100	0	5	6	0	N/A not first tumor	N/A not first tumor
23565936	White	65	White	1942	September	White	0	2007	Esophagus	Unclassified	Esophagus	Esophagus	C15.5-Lower third of esophagus	155	8070	Poorly differentiated; Grade III	Positive histology	8070/3: Squamous cell carcinoma, NOS	Regional by both direct extension and lymph node involvement	Regional	Blank(s)	Blank(s)	Blank(s)	Blank(s)	III	Blank(s)	T3	N1	M0	53	4 or more regional lymph nodes removed	No radiation and/or cancer-directed surgery	Surgery performed	None/Unknown	No/Unknown	Blank(s)	Blank(s)	Blank(s)	20	1	40	400	100	0	Blank(s)	Blank(s)	Blank(s)	N/A not first tumor	N/A not first tumor
24059062	White	52	White	1959	December	White	1	2011	Esophagus	Unclassified	Esophagus	Esophagus	C15.4-Middle third of esophagus	154	8070	Moderately differentiated; Grade II	Positive histology	8070/3: Squamous cell carcinoma, NOS	Regional by both direct extension and lymph node involvement	Regional	IIIA	T3	N1	M0	III	Blank(s)	T3	N1	M0	53	4 or more regional lymph nodes removed	No radiation and/or cancer-directed surgery	Surgery performed	None/Unknown	Yes	Blank(s)	Blank(s)	Blank(s)	29	0	38	400	560	0	6	5	0	N/A not first tumor	N/A not first tumor
24139056	White	71	White	1932	April	White	1	2004	Esophagus	Unclassified	Esophagus	Esophagus	C15.4-Middle third of esophagus	154	8070	Moderately differentiated; Grade II	Positive histology	8070/3: Squamous cell carcinoma, NOS	Localized only	Localized	Blank(s)	Blank(s)	Blank(s)	Blank(s)	IIA	Blank(s)	T2	N0	M0	53	4 or more regional lymph nodes removed	No radiation and/or cancer-directed surgery	Surgery performed	None/Unknown	No/Unknown	Blank(s)	Blank(s)	Blank(s)	18	0	11	200	0	0	Blank(s)	Blank(s)	Blank(s)	N/A not first tumor	N/A not first tumor
24168935	White	67	White	1948	March	White	1	2016	Esophagus	Unclassified	Esophagus	Esophagus	C15.4-Middle third of esophagus	154	8070	Moderately differentiated; Grade II	Positive histology	8070/3: Squamous cell carcinoma, NOS	Localized only	Localized	Blank(s)	Blank(s)	Blank(s)	Blank(s)	Blank(s)	Blank(s)	Blank(s)	Blank(s)	Blank(s)	53	4 or more regional lymph nodes removed	No radiation and/or cancer-directed surgery	Surgery performed	None/Unknown	No/Unknown	Blank(s)	Blank(s)	5	16	0	Blank(s)	Blank(s)	Blank(s)	Blank(s)	Blank(s)	Blank(s)	Blank(s)	N/A not first tumor	N/A not first tumor
24169566	American Indian/Alaska Native	65	American Indian/Alaska Native	1945	September	Other (American Indian/AK Native, Asian/Pacific Islander)	0	2011	Esophagus	Unclassified	Esophagus	Esophagus	C15.4-Middle third of esophagus	154	8070	Poorly differentiated; Grade III	Positive histology	8070/3: Squamous cell carcinoma, NOS	Localized only	Localized	IB	T1b	N0	M0	I	Blank(s)	T1	N0	M0	27	Biopsy or aspiration of regional lymph node, NOS	Radiation after surgery	Surgery performed	Beam radiation	Yes	Blank(s)	Blank(s)	Blank(s)	95	0	20	160	0	0	3	1	0	N/A not first tumor	N/A not first tumor
24169566	American Indian/Alaska Native	70	American Indian/Alaska Native	1945	August	Other (American Indian/AK Native, Asian/Pacific Islander)	0	2016	Esophagus	Unclassified	Esophagus	Esophagus	C15.3-Upper third of esophagus	153	8070	Unknown	Positive histology	8070/3: Squamous cell carcinoma, NOS	Localized only	Localized	Blank(s)	Blank(s)	Blank(s)	Blank(s)	Blank(s)	Blank(s)	Blank(s)	Blank(s)	Blank(s)	13	None	No radiation and/or cancer-directed surgery	Surgery performed	None/Unknown	No/Unknown	Blank(s)	Blank(s)	999	0	98	Blank(s)	Blank(s)	Blank(s)	Blank(s)	Blank(s)	Blank(s)	Blank(s)	N/A not first tumor	N/A not first tumor
24618471	White	72	White	1943	October	White	0	2016	Esophagus	Unclassified	Esophagus	Esophagus	C15.4-Middle third of esophagus	154	8070	Poorly differentiated; Grade III	Positive histology	8070/3: Squamous cell carcinoma, NOS	Localized only	Localized	Blank(s)	Blank(s)	Blank(s)	Blank(s)	Blank(s)	Blank(s)	Blank(s)	Blank(s)	Blank(s)	22	Biopsy or aspiration of regional lymph node, NOS	No radiation and/or cancer-directed surgery	Surgery performed	None/Unknown	No/Unknown	Blank(s)	Blank(s)	999	95	0	Blank(s)	Blank(s)	Blank(s)	Blank(s)	Blank(s)	Blank(s)	Blank(s)	N/A not first tumor	N/A not first tumor
24640320	White	77	White	1939	August	White	1	2016	Esophagus	Unclassified	Esophagus	Esophagus	C15.4-Middle third of esophagus	154	8070	Unknown	Positive histology	8070/3: Squamous cell carcinoma, NOS	Distant site(s)/node(s) involved	Distant	Blank(s)	Blank(s)	Blank(s)	Blank(s)	Blank(s)	Blank(s)	Blank(s)	Blank(s)	Blank(s)	10	None	No radiation and/or cancer-directed surgery	Surgery performed	None/Unknown	No/Unknown	Blank(s)	Blank(s)	110	0	98	Blank(s)	Blank(s)	Blank(s)	Blank(s)	Blank(s)	Blank(s)	Blank(s)	N/A not first tumor	N/A not first tumor
24683128	White	82	White	1922	September	White	1	2004	Esophagus	Unclassified	Esophagus	Esophagus	C15.5-Lower third of esophagus	155	8070	Poorly differentiated; Grade III	Positive histology	8070/3: Squamous cell carcinoma, NOS	Regional lymph nodes involved only	Regional	Blank(s)	Blank(s)	Blank(s)	Blank(s)	IIB	Blank(s)	T2	N1	M0	53	4 or more regional lymph nodes removed	No radiation and/or cancer-directed surgery	Surgery performed	None/Unknown	No/Unknown	Blank(s)	Blank(s)	Blank(s)	12	1	999	200	100	0	Blank(s)	Blank(s)	Blank(s)	N/A not first tumor	N/A not first tumor
24702736	White	56	White	1954	September	White	0	2011	Esophagus	Unclassified	Esophagus	Esophagus	C15.4-Middle third of esophagus	154	8070	Moderately differentiated; Grade II	Positive histology	8070/3: Squamous cell carcinoma, NOS	Regional by direct extension only	Regional	IIB	T3	N0	M0	IIA	Blank(s)	T3	N0	M0	53	4 or more regional lymph nodes removed	Radiation prior to surgery	Surgery performed	Beam radiation	Yes	Blank(s)	Blank(s)	Blank(s)	31	0	40	450	0	0	5	5	0	N/A not first tumor	N/A not first tumor
24718823	White	60	White	1944	December	White	0	2004	Esophagus	Unclassified	Esophagus	Esophagus	C15.8-Overlapping lesion of esophagus	158	8070	Moderately differentiated; Grade II	Positive histology	8070/3: Squamous cell carcinoma, NOS	Regional by direct extension only	Regional	Blank(s)	Blank(s)	Blank(s)	Blank(s)	IIA	Blank(s)	T3	N0	M0	53	4 or more regional lymph nodes removed	Radiation prior to surgery	Surgery performed	Beam radiation	Yes	Blank(s)	Blank(s)	Blank(s)	19	0	70	400	0	0	Blank(s)	Blank(s)	Blank(s)	N/A not first tumor	N/A not first tumor
25175394	White	74	White	1930	September	White	0	2004	Esophagus	Unclassified	Esophagus	Esophagus	C15.9-Esophagus, NOS	159	8070	Poorly differentiated; Grade III	Positive histology	8070/3: Squamous cell carcinoma, NOS	Regional by direct extension only	Regional	Blank(s)	Blank(s)	Blank(s)	Blank(s)	III	Blank(s)	T4	N0	M0	51	4 or more regional lymph nodes removed	No radiation and/or cancer-directed surgery	Surgery performed	None/Unknown	No/Unknown	Blank(s)	Blank(s)	Blank(s)	20	0	30	650	0	0	Blank(s)	Blank(s)	Blank(s)	N/A not first tumor	N/A not first tumor
25201320	White	63	White	1943	September	White	0	2007	Esophagus	Unclassified	Esophagus	Esophagus	C15.4-Middle third of esophagus	154	8070	Poorly differentiated; Grade III	Positive histology	8070/3: Squamous cell carcinoma, NOS	Regional by both direct extension and lymph node involvement	Regional	Blank(s)	Blank(s)	Blank(s)	Blank(s)	III	Blank(s)	T3	N1	M0	30	4 or more regional lymph nodes removed	Radiation prior to surgery	Surgery performed	Beam radiation	Yes	Blank(s)	Blank(s)	Blank(s)	16	1	50	400	100	0	Blank(s)	Blank(s)	Blank(s)	N/A not first tumor	N/A not first tumor
25224736	White	62	White	1946	September	White	1	2009	Esophagus	Unclassified	Esophagus	Esophagus	C15.5-Lower third of esophagus	155	8070	Moderately differentiated; Grade II	Positive histology	8070/3: Squamous cell carcinoma, NOS	Regional by both direct extension and lymph node involvement	Regional	Blank(s)	Blank(s)	Blank(s)	Blank(s)	III	Blank(s)	T3	N1	M0	52	4 or more regional lymph nodes removed	Radiation prior to surgery	Surgery performed	Beam radiation	Yes	Blank(s)	Blank(s)	Blank(s)	29	0	38	400	100	0	5	5	0	N/A not first tumor	N/A not first tumor
25246736	White	82	White	1925	July	White	1	2007	Esophagus	Unclassified	Esophagus	Esophagus	C15.5-Lower third of esophagus	155	8070	Poorly differentiated; Grade III	Positive histology	8070/3: Squamous cell carcinoma, NOS	Regional by direct extension only	Regional	Blank(s)	Blank(s)	Blank(s)	Blank(s)	IIA	Blank(s)	T3	N0	M0	53	4 or more regional lymph nodes removed	No radiation and/or cancer-directed surgery	Surgery performed	None/Unknown	No/Unknown	Blank(s)	Blank(s)	Blank(s)	22	0	70	400	0	0	Blank(s)	Blank(s)	Blank(s)	N/A not first tumor	N/A not first tumor
25262760	White	62	White	1949	September	White	0	2012	Esophagus	Unclassified	Esophagus	Esophagus	C15.4-Middle third of esophagus	154	8070	Moderately differentiated; Grade II	Positive histology	8070/3: Squamous cell carcinoma, NOS	Regional lymph nodes involved only	Regional	IIB	T1NOS	N1	M0	IIB	Blank(s)	T1	N1	M0	53	4 or more regional lymph nodes removed	Radiation prior to surgery	Surgery performed	Beam radiation	Yes	Blank(s)	Blank(s)	Blank(s)	20	0	12	300	100	0	5	5	0	N/A not first tumor	N/A not first tumor
25263088	White	55	White	1950	May	White	1	2006	Esophagus	Unclassified	Esophagus	Esophagus	C15.5-Lower third of esophagus	155	8070	Poorly differentiated; Grade III	Positive histology	8070/3: Squamous cell carcinoma, NOS	Localized only	Localized	Blank(s)	Blank(s)	Blank(s)	Blank(s)	I	Blank(s)	T1	N0	M0	53	4 or more regional lymph nodes removed	Radiation prior to surgery	Surgery performed	Beam radiation	Yes	Blank(s)	Blank(s)	Blank(s)	9	0	998	300	0	0	Blank(s)	Blank(s)	Blank(s)	N/A not first tumor	N/A not first tumor
25289250	White	58	White	1946	November	White	1	2004	Esophagus	Unclassified	Esophagus	Esophagus	C15.1-Thoracic esophagus	151	8051	Well differentiated; Grade I	Positive histology	8051/3: Verrucous carcinoma, NOS	Regional by both direct extension and lymph node involvement	Regional	Blank(s)	Blank(s)	Blank(s)	Blank(s)	III	Blank(s)	T3	N1	M0	53	None	Radiation prior to surgery	Surgery performed	Beam radiation	Yes	Blank(s)	Blank(s)	Blank(s)	0	98	999	400	100	0	Blank(s)	Blank(s)	Blank(s)	N/A not first tumor	N/A not first tumor
25299895	Asian or Pacific Islander	57	Chinese	1953	December	Other (American Indian/AK Native, Asian/Pacific Islander)	1	2010	Esophagus	Unclassified	Esophagus	Esophagus	C15.3-Upper third of esophagus	153	8070	Moderately differentiated; Grade II	Positive histology	8070/3: Squamous cell carcinoma, NOS	Regional by direct extension only	Regional	IIB	T3	N0	M0	IIA	Blank(s)	T3	N0	M0	51	4 or more regional lymph nodes removed	Radiation after surgery	Surgery performed	Beam radiation	No/Unknown	Blank(s)	Blank(s)	Blank(s)	30	0	60	400	0	0	3	3	0	N/A not first tumor	N/A not first tumor
25742316	Black	70	Black	1936	March	Black	1	2007	Esophagus	Unclassified	Esophagus	Esophagus	C15.4-Middle third of esophagus	154	8070	Poorly differentiated; Grade III	Positive histology	8070/3: Squamous cell carcinoma, NOS	Localized only	Localized	Blank(s)	Blank(s)	Blank(s)	Blank(s)	I	Blank(s)	T1	N0	M0	25	None	No radiation and/or cancer-directed surgery	Surgery performed	None/Unknown	No/Unknown	Blank(s)	Blank(s)	Blank(s)	0	98	999	100	0	0	Blank(s)	Blank(s)	Blank(s)	N/A not first tumor	N/A not first tumor
25768928	White	78	White	1925	February	White	0	2004	Esophagus	Unclassified	Esophagus	Esophagus	C15.5-Lower third of esophagus	155	8070	Poorly differentiated; Grade III	Positive histology	8070/3: Squamous cell carcinoma, NOS	Regional by direct extension only	Regional	Blank(s)	Blank(s)	Blank(s)	Blank(s)	IIA	Blank(s)	T3	N0	M0	53	4 or more regional lymph nodes removed	No radiation and/or cancer-directed surgery	Surgery performed	None/Unknown	No/Unknown	Blank(s)	Blank(s)	Blank(s)	4	0	40	400	0	0	Blank(s)	Blank(s)	Blank(s)	Dead (attributable to this cancer dx)	Alive or dead due to cancer
25778455	Asian or Pacific Islander	77	Japanese	1926	April	Other (American Indian/AK Native, Asian/Pacific Islander)	1	2004	Esophagus	Unclassified	Esophagus	Esophagus	C15.4-Middle third of esophagus	154	8074	Unknown	Positive histology	8074/3: Squamous cell carcinoma, spindle cell	Localized only	Localized	Blank(s)	Blank(s)	Blank(s)	Blank(s)	IIA	Blank(s)	T2	N0	M0	53	4 or more regional lymph nodes removed	No radiation and/or cancer-directed surgery	Surgery performed	None/Unknown	No/Unknown	Blank(s)	Blank(s)	Blank(s)	20	0	62	200	0	0	Blank(s)	Blank(s)	Blank(s)	Dead (attributable to this cancer dx)	Alive or dead due to cancer
25780371	White	56	White	1947	April	White	1	2004	Esophagus	Unclassified	Esophagus	Esophagus	C15.3-Upper third of esophagus	153	8070	Poorly differentiated; Grade III	Positive histology	8070/3: Squamous cell carcinoma, NOS	Regional by both direct extension and lymph node involvement	Regional	Blank(s)	Blank(s)	Blank(s)	Blank(s)	III	Blank(s)	T4	N1	M0	51	4 or more regional lymph nodes removed	Radiation after surgery	Surgery performed	Beam radiation	No/Unknown	Blank(s)	Blank(s)	Blank(s)	20	1	35	730	100	0	3	3	0	N/A not first tumor	N/A not first tumor
25781180	White	72	White	1941	May	White	1	2014	Esophagus	Unclassified	Esophagus	Esophagus	C15.3-Upper third of esophagus	153	8071	Moderately differentiated; Grade II	Positive histology	8071/3: Squamous cell carcinoma, keratinizing, NOS	Regional by direct extension only	Regional	IIB	T3	N0	M0	IIA	Blank(s)	T3	N0	M0	55	4 or more regional lymph nodes removed	No radiation and/or cancer-directed surgery	Surgery performed	None/Unknown	No/Unknown	Blank(s)	Blank(s)	Blank(s)	87	0	56	400	0	0	3	3	0	N/A not first tumor	N/A not first tumor
25782795	White	69	White	1934	July	White	0	2004	Esophagus	Unclassified	Esophagus	Esophagus	C15.4-Middle third of esophagus	154	8071	Moderately differentiated; Grade II	Positive histology	8071/3: Squamous cell carcinoma, keratinizing, NOS	Localized only	Localized	Blank(s)	Blank(s)	Blank(s)	Blank(s)	IIA	Blank(s)	T2	N0	M0	80	1 to 3 regional lymph nodes removed	No radiation and/or cancer-directed surgery	Surgery performed	None/Unknown	No/Unknown	Blank(s)	Blank(s)	Blank(s)	2	0	15	200	0	0	Blank(s)	Blank(s)	Blank(s)	Alive or dead of other cause	Alive or dead due to cancer
25783467	White	63	White	1941	July	White	0	2004	Esophagus	Unclassified	Esophagus	Esophagus	C15.3-Upper third of esophagus	153	8070	Moderately differentiated; Grade II	Positive histology	8070/3: Squamous cell carcinoma, NOS	Localized only	Localized	Blank(s)	Blank(s)	Blank(s)	Blank(s)	I	Blank(s)	T1	N0	M0	53	4 or more regional lymph nodes removed	No radiation and/or cancer-directed surgery	Surgery performed	None/Unknown	No/Unknown	Blank(s)	Blank(s)	Blank(s)	9	0	18	160	0	0	Blank(s)	Blank(s)	Blank(s)	Alive or dead of other cause	Dead (attributable to causes other than this cancer dx)
25785767	White	61	White	1942	June	White	0	2004	Esophagus	Unclassified	Esophagus	Esophagus	C15.3-Upper third of esophagus	153	8070	Unknown	Positive histology	8070/3: Squamous cell carcinoma, NOS	Localized only	Localized	Blank(s)	Blank(s)	Blank(s)	Blank(s)	IIA	Blank(s)	T2	N0	M0	51	None	Radiation prior to surgery	Surgery performed	Beam radiation	Yes	Blank(s)	Blank(s)	Blank(s)	0	98	60	200	0	0	Blank(s)	Blank(s)	Blank(s)	Alive or dead of other cause	Alive or dead due to cancer
25787115	White	62	White	1942	August	White	1	2004	Esophagus	Unclassified	Esophagus	Esophagus	C15.5-Lower third of esophagus	155	8070	Poorly differentiated; Grade III	Positive histology	8070/3: Squamous cell carcinoma, NOS	Regional by direct extension only	Regional	Blank(s)	Blank(s)	Blank(s)	Blank(s)	IIA	Blank(s)	T3	N0	M0	53	4 or more regional lymph nodes removed	Radiation after surgery	Surgery performed	Beam radiation	Yes	Blank(s)	Blank(s)	Blank(s)	12	0	60	400	0	0	Blank(s)	Blank(s)	Blank(s)	Alive or dead of other cause	Dead (attributable to causes other than this cancer dx)
25792543	White	85	White	1918	September	White	0	2004	Esophagus	Unclassified	Esophagus	Esophagus	C15.4-Middle third of esophagus	154	8070	Moderately differentiated; Grade II	Positive histology	8070/3: Squamous cell carcinoma, NOS	Regional by direct extension only	Regional	Blank(s)	Blank(s)	Blank(s)	Blank(s)	IIA	Blank(s)	T3	N0	M0	53	4 or more regional lymph nodes removed	No radiation and/or cancer-directed surgery	Surgery performed	None/Unknown	No/Unknown	Blank(s)	Blank(s)	Blank(s)	16	0	30	400	0	0	Blank(s)	Blank(s)	Blank(s)	Alive or dead of other cause	Dead (attributable to causes other than this cancer dx)
25792684	White	70	White	1934	November	White	0	2004	Esophagus	Unclassified	Esophagus	Esophagus	C15.3-Upper third of esophagus	153	8070	Poorly differentiated; Grade III	Positive histology	8070/3: Squamous cell carcinoma, NOS	Regional by direct extension only	Regional	Blank(s)	Blank(s)	Blank(s)	Blank(s)	IIA	Blank(s)	T3	N0	M0	53	4 or more regional lymph nodes removed	Radiation prior to surgery	Surgery performed	Beam radiation	Yes	Blank(s)	Blank(s)	Blank(s)	8	0	999	400	0	0	Blank(s)	Blank(s)	Blank(s)	Dead (attributable to this cancer dx)	Alive or dead due to cancer
25792874	White	57	White	1955	September	White	0	2013	Esophagus	Unclassified	Esophagus	Esophagus	C15.4-Middle third of esophagus	154	8070	Poorly differentiated; Grade III	Positive histology	8070/3: Squamous cell carcinoma, NOS	Regional by both direct extension and lymph node involvement	Regional	IIIA	T3	N1	M0	III	Blank(s)	T3	N1	M0	53	4 or more regional lymph nodes removed	Radiation prior to surgery	Surgery performed	Beam radiation	Yes	Blank(s)	Blank(s)	Blank(s)	8	0	60	400	100	0	5	5	0	N/A not first tumor	N/A not first tumor
25798010	Asian or Pacific Islander	71	Korean (1988+)	1933	December	Other (American Indian/AK Native, Asian/Pacific Islander)	1	2004	Esophagus	Unclassified	Esophagus	Esophagus	C15.4-Middle third of esophagus	154	8070	Poorly differentiated; Grade III	Positive histology	8070/3: Squamous cell carcinoma, NOS	Regional by both direct extension and lymph node involvement	Regional	Blank(s)	Blank(s)	Blank(s)	Blank(s)	III	Blank(s)	T3	N1	M0	53	4 or more regional lymph nodes removed	Radiation prior to surgery	Surgery performed	Beam radiation	Yes	Blank(s)	Blank(s)	Blank(s)	11	0	26	400	500	0	Blank(s)	Blank(s)	Blank(s)	Dead (attributable to this cancer dx)	Alive or dead due to cancer
25804814	Asian or Pacific Islander	67	Vietnamese (1988+)	1937	December	Other (American Indian/AK Native, Asian/Pacific Islander)	0	2004	Esophagus	Unclassified	Esophagus	Esophagus	C15.5-Lower third of esophagus	155	8070	Unknown	Positive histology	8070/3: Squamous cell carcinoma, NOS	Localized only	Localized	Blank(s)	Blank(s)	Blank(s)	Blank(s)	I	Blank(s)	T1	N0	M0	30	4 or more regional lymph nodes removed	Radiation prior to surgery	Surgery performed	Beam radiation	Yes	Blank(s)	Blank(s)	Blank(s)	5	0	999	300	0	0	Blank(s)	Blank(s)	Blank(s)	N/A not first tumor	N/A not first tumor
25818514	Asian or Pacific Islander	75	Chinese	1929	June	Other (American Indian/AK Native, Asian/Pacific Islander)	1	2005	Esophagus	Unclassified	Esophagus	Esophagus	C15.5-Lower third of esophagus	155	8070	Poorly differentiated; Grade III	Positive histology	8070/3: Squamous cell carcinoma, NOS	Regional lymph nodes involved only	Regional	Blank(s)	Blank(s)	Blank(s)	Blank(s)	IIB	Blank(s)	T2	N1	M0	53	4 or more regional lymph nodes removed	No radiation and/or cancer-directed surgery	Surgery performed	None/Unknown	No/Unknown	Blank(s)	Blank(s)	Blank(s)	9	1	35	200	500	0	Blank(s)	Blank(s)	Blank(s)	Dead (attributable to this cancer dx)	Alive or dead due to cancer
25821702	White	60	White	1944	June	White	0	2005	Esophagus	Unclassified	Esophagus	Esophagus	C15.5-Lower third of esophagus	155	8070	Poorly differentiated; Grade III	Positive histology	8070/3: Squamous cell carcinoma, NOS	Localized only	Localized	Blank(s)	Blank(s)	Blank(s)	Blank(s)	IIA	Blank(s)	T2	N0	M0	53	4 or more regional lymph nodes removed	Radiation prior to surgery	Surgery performed	Beam radiation	Yes	Blank(s)	Blank(s)	Blank(s)	11	0	998	200	0	0	Blank(s)	Blank(s)	Blank(s)	Dead (attributable to this cancer dx)	Alive or dead due to cancer
25822031	White	62	White	1942	March	White	1	2005	Esophagus	Unclassified	Esophagus	Esophagus	C15.4-Middle third of esophagus	154	8070	Poorly differentiated; Grade III	Positive histology	8070/3: Squamous cell carcinoma, NOS	Regional by both direct extension and lymph node involvement	Regional	Blank(s)	Blank(s)	Blank(s)	Blank(s)	III	Blank(s)	T3	N1	M0	53	4 or more regional lymph nodes removed	Radiation prior to surgery	Surgery performed	Beam radiation	Yes	Blank(s)	Blank(s)	Blank(s)	17	0	11	400	500	0	Blank(s)	Blank(s)	Blank(s)	Dead (attributable to this cancer dx)	Alive or dead due to cancer
25822357	White	52	White	1952	June	White	0	2005	Esophagus	Unclassified	Esophagus	Esophagus	C15.4-Middle third of esophagus	154	8070	Moderately differentiated; Grade II	Positive histology	8070/3: Squamous cell carcinoma, NOS	Regional lymph nodes involved only	Regional	Blank(s)	Blank(s)	Blank(s)	Blank(s)	IIB	Blank(s)	T2	N1	M0	53	4 or more regional lymph nodes removed	Radiation prior to surgery	Surgery performed	Beam radiation	Yes	Blank(s)	Blank(s)	Blank(s)	11	1	40	200	500	0	Blank(s)	Blank(s)	Blank(s)	Alive or dead of other cause	Alive or dead due to cancer
25825389	White	64	White	1941	August	White	0	2005	Esophagus	Unclassified	Esophagus	Esophagus	C15.9-Esophagus, NOS	159	8070	Moderately differentiated; Grade II	Positive histology	8070/3: Squamous cell carcinoma, NOS	Localized only	Localized	Blank(s)	Blank(s)	Blank(s)	Blank(s)	I	Blank(s)	T1	N0	M0	50	4 or more regional lymph nodes removed	Radiation prior to surgery	Surgery performed	Beam radiation	Yes	Blank(s)	Blank(s)	Blank(s)	18	0	30	110	0	0	Blank(s)	Blank(s)	Blank(s)	Dead (attributable to this cancer dx)	Alive or dead due to cancer
25831237	White	77	White	1928	September	White	0	2005	Esophagus	Unclassified	Esophagus	Esophagus	C15.4-Middle third of esophagus	154	8070	Moderately differentiated; Grade II	Positive histology	8070/3: Squamous cell carcinoma, NOS	Regional by both direct extension and lymph node involvement	Regional	Blank(s)	Blank(s)	Blank(s)	Blank(s)	III	Blank(s)	T4	N1	M0	53	4 or more regional lymph nodes removed	Radiation prior to surgery	Surgery performed	Beam radiation	Yes	Blank(s)	Blank(s)	Blank(s)	4	1	50	600	100	0	Blank(s)	Blank(s)	Blank(s)	Dead (attributable to this cancer dx)	Alive or dead due to cancer
25833194	White	67	White	1938	November	White	0	2005	Esophagus	Unclassified	Esophagus	Esophagus	C15.4-Middle third of esophagus	154	8070	Unknown	Positive histology	8070/3: Squamous cell carcinoma, NOS	Regional by both direct extension and lymph node involvement	Regional	Blank(s)	Blank(s)	Blank(s)	Blank(s)	III	Blank(s)	T3	N1	M0	50	4 or more regional lymph nodes removed	Radiation prior to surgery	Surgery performed	Beam radiation	Yes	Blank(s)	Blank(s)	Blank(s)	10	2	999	400	500	0	Blank(s)	Blank(s)	Blank(s)	Dead (attributable to this cancer dx)	Alive or dead due to cancer
25834342	White	65	White	1939	October	White	0	2005	Esophagus	Unclassified	Esophagus	Esophagus	C15.5-Lower third of esophagus	155	8051	Well differentiated; Grade I	Positive histology	8051/3: Verrucous carcinoma, NOS	Regional by direct extension only	Regional	Blank(s)	Blank(s)	Blank(s)	Blank(s)	IIA	Blank(s)	T3	N0	M0	53	4 or more regional lymph nodes removed	No radiation and/or cancer-directed surgery	Surgery performed	None/Unknown	No/Unknown	Blank(s)	Blank(s)	Blank(s)	13	0	95	400	0	0	Blank(s)	Blank(s)	Blank(s)	Alive or dead of other cause	Dead (attributable to causes other than this cancer dx)
25834361	White	67	White	1938	October	White	0	2005	Esophagus	Unclassified	Esophagus	Esophagus	C15.4-Middle third of esophagus	154	8070	Poorly differentiated; Grade III	Positive histology	8070/3: Squamous cell carcinoma, NOS	Localized only	Localized	Blank(s)	Blank(s)	Blank(s)	Blank(s)	I	Blank(s)	T1	N0	M0	30	1 to 3 regional lymph nodes removed	No radiation and/or cancer-directed surgery	Surgery performed	None/Unknown	No/Unknown	Blank(s)	Blank(s)	Blank(s)	97	0	19	160	0	0	Blank(s)	Blank(s)	Blank(s)	Dead (attributable to this cancer dx)	Alive or dead due to cancer
25836291	White	68	White	1937	September	White	1	2005	Esophagus	Unclassified	Esophagus	Esophagus	C15.9-Esophagus, NOS	159	8070	Poorly differentiated; Grade III	Positive histology	8070/3: Squamous cell carcinoma, NOS	Regional by both direct extension and lymph node involvement	Regional	Blank(s)	Blank(s)	Blank(s)	Blank(s)	III	Blank(s)	T3	N1	M0	53	4 or more regional lymph nodes removed	Radiation prior to surgery	Surgery performed	Beam radiation	Yes	Blank(s)	Blank(s)	Blank(s)	24	0	80	400	100	0	Blank(s)	Blank(s)	Blank(s)	Alive or dead of other cause	Alive or dead due to cancer
25842577	White	74	White	1931	January	White	0	2006	Esophagus	Unclassified	Esophagus	Esophagus	C15.4-Middle third of esophagus	154	8070	Poorly differentiated; Grade III	Positive histology	8070/3: Squamous cell carcinoma, NOS	Localized only	Localized	Blank(s)	Blank(s)	Blank(s)	Blank(s)	IIA	Blank(s)	T2	N0	M0	53	4 or more regional lymph nodes removed	No radiation and/or cancer-directed surgery	Surgery performed	None/Unknown	No/Unknown	Blank(s)	Blank(s)	Blank(s)	97	0	20	200	0	0	Blank(s)	Blank(s)	Blank(s)	Dead (attributable to this cancer dx)	Alive or dead due to cancer
25848681	White	68	White	1946	May	White	0	2014	Esophagus	Unclassified	Esophagus	Esophagus	C15.9-Esophagus, NOS	159	8070	Poorly differentiated; Grade III	Positive histology	8070/3: Squamous cell carcinoma, NOS	Regional by direct extension only	Regional	IIA	T3	N0	M0	IIA	Blank(s)	T3	N0	M0	53	4 or more regional lymph nodes removed	No radiation and/or cancer-directed surgery	Surgery performed	None/Unknown	No/Unknown	Blank(s)	Blank(s)	Blank(s)	18	0	40	400	0	0	3	3	0	N/A not first tumor	N/A not first tumor
25849538	Black	75	Black	1931	March	Black	1	2006	Esophagus	Unclassified	Esophagus	Esophagus	C15.4-Middle third of esophagus	154	8083	Poorly differentiated; Grade III	Positive histology	8083/3: Basaloid squamous cell carcinoma	Regional lymph nodes involved only	Regional	Blank(s)	Blank(s)	Blank(s)	Blank(s)	IIB	Blank(s)	T2	N1	M0	53	4 or more regional lymph nodes removed	No radiation and/or cancer-directed surgery	Surgery performed	None/Unknown	No/Unknown	Blank(s)	Blank(s)	Blank(s)	16	3	13	200	100	0	Blank(s)	Blank(s)	Blank(s)	Dead (attributable to this cancer dx)	Alive or dead due to cancer
25850205	White	47	White	1958	March	White	1	2006	Esophagus	Unclassified	Esophagus	Esophagus	C15.4-Middle third of esophagus	154	8070	Well differentiated; Grade I	Positive histology	8070/3: Squamous cell carcinoma, NOS	Regional by both direct extension and lymph node involvement	Regional	Blank(s)	Blank(s)	Blank(s)	Blank(s)	III	Blank(s)	T3	N1	M0	53	4 or more regional lymph nodes removed	Radiation prior to surgery	Surgery performed	Beam radiation	Yes	Blank(s)	Blank(s)	Blank(s)	4	0	998	400	500	0	Blank(s)	Blank(s)	Blank(s)	Dead (attributable to this cancer dx)	Alive or dead due to cancer
25852841	White	66	White	1939	April	White	0	2006	Esophagus	Unclassified	Esophagus	Esophagus	C15.4-Middle third of esophagus	154	8070	Well differentiated; Grade I	Positive histology	8070/3: Squamous cell carcinoma, NOS	Regional by both direct extension and lymph node involvement	Regional	Blank(s)	Blank(s)	Blank(s)	Blank(s)	III	Blank(s)	T3	N1	M0	53	4 or more regional lymph nodes removed	Radiation prior to surgery	Surgery performed	Beam radiation	Yes	Blank(s)	Blank(s)	Blank(s)	9	0	70	400	100	0	Blank(s)	Blank(s)	Blank(s)	Dead (attributable to this cancer dx)	Alive or dead due to cancer
25863896	White	79	White	1927	June	White	0	2006	Esophagus	Unclassified	Esophagus	Esophagus	C15.5-Lower third of esophagus	155	8070	Moderately differentiated; Grade II	Positive histology	8070/3: Squamous cell carcinoma, NOS	Regional lymph nodes involved only	Regional	Blank(s)	Blank(s)	Blank(s)	Blank(s)	UNK Stage	Blank(s)	TX	N1	M0	10	None	Radiation after surgery	Surgery performed	Beam radiation	Yes	Blank(s)	Blank(s)	Blank(s)	0	98	999	999	500	0	Blank(s)	Blank(s)	Blank(s)	Dead (attributable to this cancer dx)	Alive or dead due to cancer
25864525	White	59	White	1947	August	White	1	2006	Esophagus	Unclassified	Esophagus	Esophagus	C15.8-Overlapping lesion of esophagus	158	8070	Moderately differentiated; Grade II	Positive histology	8070/3: Squamous cell carcinoma, NOS	Regional by both direct extension and lymph node involvement	Regional	Blank(s)	Blank(s)	Blank(s)	Blank(s)	III	Blank(s)	T4	N1	M0	53	4 or more regional lymph nodes removed	Radiation prior to surgery	Surgery performed	Beam radiation	Yes	Blank(s)	Blank(s)	Blank(s)	13	0	30	600	100	0	Blank(s)	Blank(s)	Blank(s)	Dead (attributable to this cancer dx)	Alive or dead due to cancer
25864764	American Indian/Alaska Native	55	American Indian/Alaska Native	1951	August	Other (American Indian/AK Native, Asian/Pacific Islander)	0	2007	Esophagus	Unclassified	Esophagus	Esophagus	C15.5-Lower third of esophagus	155	8070	Moderately differentiated; Grade II	Positive histology	8070/3: Squamous cell carcinoma, NOS	Localized only	Localized	Blank(s)	Blank(s)	Blank(s)	Blank(s)	I	Blank(s)	T1	N0	M0	53	4 or more regional lymph nodes removed	No radiation and/or cancer-directed surgery	Surgery performed	None/Unknown	No/Unknown	Blank(s)	Blank(s)	Blank(s)	23	0	20	160	0	0	Blank(s)	Blank(s)	Blank(s)	N/A not first tumor	N/A not first tumor
25865513	Black	47	Black	1959	July	Black	1	2006	Esophagus	Unclassified	Esophagus	Esophagus	C15.4-Middle third of esophagus	154	8070	Unknown	Positive histology	8070/3: Squamous cell carcinoma, NOS	Regional by direct extension only	Regional	Blank(s)	Blank(s)	Blank(s)	Blank(s)	IIA	Blank(s)	T3	N0	M0	53	4 or more regional lymph nodes removed	Radiation prior to surgery	Surgery performed	Beam radiation	Yes	Blank(s)	Blank(s)	Blank(s)	14	0	999	400	0	0	Blank(s)	Blank(s)	Blank(s)	Dead (attributable to this cancer dx)	Alive or dead due to cancer
25880725	White	76	White	1930	November	White	1	2006	Esophagus	Unclassified	Esophagus	Esophagus	C15.5-Lower third of esophagus	155	8070	Poorly differentiated; Grade III	Positive histology	8070/3: Squamous cell carcinoma, NOS	Regional by both direct extension and lymph node involvement	Regional	Blank(s)	Blank(s)	Blank(s)	Blank(s)	III	Blank(s)	T3	N1	M0	53	4 or more regional lymph nodes removed	No radiation and/or cancer-directed surgery	Surgery performed	None/Unknown	Yes	Blank(s)	Blank(s)	Blank(s)	97	3	23	400	100	0	Blank(s)	Blank(s)	Blank(s)	Dead (attributable to this cancer dx)	Alive or dead due to cancer
25885204	White	61	White	1945	January	White	1	2007	Esophagus	Unclassified	Esophagus	Esophagus	C15.4-Middle third of esophagus	154	8070	Moderately differentiated; Grade II	Positive histology	8070/3: Squamous cell carcinoma, NOS	Regional by direct extension only	Regional	Blank(s)	Blank(s)	Blank(s)	Blank(s)	III	Blank(s)	T4	N0	M0	53	4 or more regional lymph nodes removed	Radiation prior to surgery	Surgery performed	Beam radiation	Yes	Blank(s)	Blank(s)	Blank(s)	5	0	50	600	0	0	Blank(s)	Blank(s)	Blank(s)	Dead (attributable to this cancer dx)	Alive or dead due to cancer
25886646	White	73	White	1933	February	White	1	2007	Esophagus	Unclassified	Esophagus	Esophagus	C15.5-Lower third of esophagus	155	8070	Well differentiated; Grade I	Positive histology	8070/3: Squamous cell carcinoma, NOS	Regional lymph nodes involved only	Regional	Blank(s)	Blank(s)	Blank(s)	Blank(s)	IIB	Blank(s)	T2	N1	M0	53	4 or more regional lymph nodes removed	Radiation prior to surgery	Surgery performed	Beam radiation	Yes	Blank(s)	Blank(s)	Blank(s)	19	0	20	200	100	0	Blank(s)	Blank(s)	Blank(s)	Alive or dead of other cause	Alive or dead due to cancer
26301760	White	52	White	1961	July	White	0	2014	Esophagus	Unclassified	Esophagus	Esophagus	C15.5-Lower third of esophagus	155	8070	Well differentiated; Grade I	Positive histology	8070/3: Squamous cell carcinoma, NOS	Localized only	Localized	IA	T1a	N0	M0	I	Blank(s)	T1	N0	M0	53	4 or more regional lymph nodes removed	No radiation and/or cancer-directed surgery	Surgery performed	None/Unknown	No/Unknown	Blank(s)	Blank(s)	Blank(s)	20	0	35	110	0	0	3	3	0	N/A not first tumor	N/A not first tumor
26302342	White	63	White	1943	April	White	1	2007	Esophagus	Unclassified	Esophagus	Esophagus	C15.4-Middle third of esophagus	154	8070	Moderately differentiated; Grade II	Positive histology	8070/3: Squamous cell carcinoma, NOS	Regional by direct extension only	Regional	Blank(s)	Blank(s)	Blank(s)	Blank(s)	IIA	Blank(s)	T3	N0	M0	53	1 to 3 regional lymph nodes removed	No radiation and/or cancer-directed surgery	Surgery performed	Refused (1988+)	No/Unknown	Blank(s)	Blank(s)	Blank(s)	3	0	50	400	0	0	Blank(s)	Blank(s)	Blank(s)	Dead (attributable to this cancer dx)	Alive or dead due to cancer
26302952	Asian or Pacific Islander	48	Japanese	1958	March	Other (American Indian/AK Native, Asian/Pacific Islander)	1	2007	Esophagus	Unclassified	Esophagus	Esophagus	C15.1-Thoracic esophagus	151	8070	Poorly differentiated; Grade III	Positive histology	8070/3: Squamous cell carcinoma, NOS	Regional by direct extension only	Regional	Blank(s)	Blank(s)	Blank(s)	Blank(s)	IIA	Blank(s)	T3	N0	M0	40	4 or more regional lymph nodes removed	Radiation prior to surgery	Surgery performed	Beam radiation	Yes	Blank(s)	Blank(s)	Blank(s)	16	0	75	400	0	0	Blank(s)	Blank(s)	Blank(s)	Alive or dead of other cause	Alive or dead due to cancer
26308484	Black	50	Black	1956	April	Black	1	2007	Esophagus	Unclassified	Esophagus	Esophagus	C15.5-Lower third of esophagus	155	8070	Unknown	Positive histology	8070/3: Squamous cell carcinoma, NOS	Regional by both direct extension and lymph node involvement	Regional	Blank(s)	Blank(s)	Blank(s)	Blank(s)	III	Blank(s)	T3	N1	M0	53	4 or more regional lymph nodes removed	Radiation prior to surgery	Surgery performed	Beam radiation	Yes	Blank(s)	Blank(s)	Blank(s)	9	0	43	400	500	0	Blank(s)	Blank(s)	Blank(s)	Alive or dead of other cause	Alive or dead due to cancer
26310085	White	81	White	1925	May	White	0	2007	Esophagus	Unclassified	Esophagus	Esophagus	C15.9-Esophagus, NOS	159	8070	Moderately differentiated; Grade II	Positive histology	8070/3: Squamous cell carcinoma, NOS	Localized only	Localized	Blank(s)	Blank(s)	Blank(s)	Blank(s)	I	Blank(s)	T1	N0	M0	53	4 or more regional lymph nodes removed	No radiation and/or cancer-directed surgery	Surgery performed	None/Unknown	No/Unknown	Blank(s)	Blank(s)	Blank(s)	9	0	999	160	0	0	Blank(s)	Blank(s)	Blank(s)	N/A not first tumor	N/A not first tumor
26316068	White	58	White	1949	August	White	0	2007	Esophagus	Unclassified	Esophagus	Esophagus	C15.4-Middle third of esophagus	154	8070	Unknown	Positive histology	8070/3: Squamous cell carcinoma, NOS	Localized only	Localized	Blank(s)	Blank(s)	Blank(s)	Blank(s)	I	Blank(s)	T1	N0	M0	53	4 or more regional lymph nodes removed	Radiation prior to surgery	Surgery performed	Beam radiation	Yes	Blank(s)	Blank(s)	Blank(s)	9	0	999	300	0	0	Blank(s)	Blank(s)	Blank(s)	Alive or dead of other cause	Dead (attributable to causes other than this cancer dx)
26327106	White	72	White	1943	December	White	1	2015	Esophagus	Unclassified	Esophagus	Esophagus	C15.4-Middle third of esophagus	154	8070	Poorly differentiated; Grade III	Positive histology	8070/3: Squamous cell carcinoma, NOS	Regional by both direct extension and lymph node involvement	Regional	IIIA	T3	N1	M0	III	Blank(s)	T3	N1	M0	53	4 or more regional lymph nodes removed	Radiation prior to surgery	Surgery performed	Beam radiation	Yes	Blank(s)	Blank(s)	Blank(s)	15	0	992	450	100	0	5	5	0	N/A not first tumor	N/A not first tumor
26330364	White	68	White	1939	November	White	1	2007	Esophagus	Unclassified	Esophagus	Esophagus	C15.5-Lower third of esophagus	155	8070	Moderately differentiated; Grade II	Positive histology	8070/3: Squamous cell carcinoma, NOS	Regional by direct extension only	Regional	Blank(s)	Blank(s)	Blank(s)	Blank(s)	IIA	Blank(s)	T3	N0	M0	40	4 or more regional lymph nodes removed	No radiation and/or cancer-directed surgery	Surgery performed	None/Unknown	No/Unknown	Blank(s)	Blank(s)	Blank(s)	7	0	100	400	0	0	Blank(s)	Blank(s)	Blank(s)	Dead (attributable to this cancer dx)	Alive or dead due to cancer
26332848	White	66	White	1941	December	White	1	2007	Esophagus	Unclassified	Esophagus	Esophagus	C15.4-Middle third of esophagus	154	8083	Poorly differentiated; Grade III	Positive histology	8083/3: Basaloid squamous cell carcinoma	Regional by direct extension only	Regional	Blank(s)	Blank(s)	Blank(s)	Blank(s)	IIA	Blank(s)	T3	N0	M0	53	4 or more regional lymph nodes removed	Radiation prior to surgery	Surgery performed	Beam radiation	Yes	Blank(s)	Blank(s)	Blank(s)	21	0	40	400	0	0	Blank(s)	Blank(s)	Blank(s)	Alive or dead of other cause	Alive or dead due to cancer
26334200	White	46	White	1961	January	White	1	2008	Esophagus	Unclassified	Esophagus	Esophagus	C15.5-Lower third of esophagus	155	8070	Poorly differentiated; Grade III	Positive histology	8070/3: Squamous cell carcinoma, NOS	Distant site(s)/node(s) involved	Distant	Blank(s)	Blank(s)	Blank(s)	Blank(s)	III	Blank(s)	T3	N1	M0	53	4 or more regional lymph nodes removed	Radiation before and after surgery	Surgery performed	Beam radiation	Yes	Blank(s)	Blank(s)	Blank(s)	10	2	999	400	305	0	5	5	0	Dead (attributable to this cancer dx)	Alive or dead due to cancer
26344854	White	66	White	1942	March	White	0	2008	Esophagus	Unclassified	Esophagus	Esophagus	C15.5-Lower third of esophagus	155	8070	Poorly differentiated; Grade III	Positive histology	8070/3: Squamous cell carcinoma, NOS	Regional by both direct extension and lymph node involvement	Regional	Blank(s)	Blank(s)	Blank(s)	Blank(s)	III	Blank(s)	T3	N1	M0	53	1 to 3 regional lymph nodes removed	Radiation prior to surgery	Surgery performed	Beam radiation	Yes	Blank(s)	Blank(s)	Blank(s)	3	0	50	400	500	0	5	5	0	Dead (attributable to this cancer dx)	Alive or dead due to cancer
26345531	Black	55	Black	1952	March	Black	1	2008	Esophagus	Unclassified	Esophagus	Esophagus	C15.5-Lower third of esophagus	155	8070	Moderately differentiated; Grade II	Positive histology	8070/3: Squamous cell carcinoma, NOS	Regional by both direct extension and lymph node involvement	Regional	Blank(s)	Blank(s)	Blank(s)	Blank(s)	III	Blank(s)	T3	N1	M0	53	4 or more regional lymph nodes removed	Radiation prior to surgery	Surgery performed	Beam radiation	Yes	Blank(s)	Blank(s)	Blank(s)	6	0	20	400	100	0	5	5	0	Alive or dead of other cause	Alive or dead due to cancer
26351232	White	63	White	1944	April	White	1	2008	Esophagus	Unclassified	Esophagus	Esophagus	C15.5-Lower third of esophagus	155	8083	Poorly differentiated; Grade III	Positive histology	8083/3: Basaloid squamous cell carcinoma	Regional lymph nodes involved only	Regional	Blank(s)	Blank(s)	Blank(s)	Blank(s)	IIB	Blank(s)	T2	N1	M0	53	4 or more regional lymph nodes removed	No radiation and/or cancer-directed surgery	Surgery performed	None/Unknown	No/Unknown	Blank(s)	Blank(s)	Blank(s)	71	1	33	200	100	0	3	3	0	Dead (attributable to this cancer dx)	Alive or dead due to cancer
26361251	White	74	White	1933	July	White	1	2008	Esophagus	Unclassified	Esophagus	Esophagus	C15.5-Lower third of esophagus	155	8070	Moderately differentiated; Grade II	Positive histology	8070/3: Squamous cell carcinoma, NOS	Regional by both direct extension and lymph node involvement	Regional	Blank(s)	Blank(s)	Blank(s)	Blank(s)	III	Blank(s)	T3	N1	M0	53	4 or more regional lymph nodes removed	Radiation prior to surgery	Surgery performed	Beam radiation	Yes	Blank(s)	Blank(s)	Blank(s)	16	1	60	400	100	0	5	5	0	Alive or dead of other cause	Dead (attributable to causes other than this cancer dx)
26366509	White	64	White	1944	August	White	1	2008	Esophagus	Unclassified	Esophagus	Esophagus	C15.4-Middle third of esophagus	154	8070	Poorly differentiated; Grade III	Positive histology	8070/3: Squamous cell carcinoma, NOS	Localized only	Localized	Blank(s)	Blank(s)	Blank(s)	Blank(s)	I	Blank(s)	T1	N0	M0	53	4 or more regional lymph nodes removed	No radiation and/or cancer-directed surgery	Surgery performed	None/Unknown	No/Unknown	Blank(s)	Blank(s)	Blank(s)	17	0	35	160	0	0	3	3	0	Alive or dead of other cause	Alive or dead due to cancer
26369505	White	66	White	1942	October	White	0	2008	Esophagus	Unclassified	Esophagus	Esophagus	C15.4-Middle third of esophagus	154	8070	Moderately differentiated; Grade II	Positive histology	8070/3: Squamous cell carcinoma, NOS	Regional by direct extension only	Regional	Blank(s)	Blank(s)	Blank(s)	Blank(s)	IIA	Blank(s)	T3	N0	M0	53	4 or more regional lymph nodes removed	Radiation prior to surgery	Surgery performed	Beam radiation	Yes	Blank(s)	Blank(s)	Blank(s)	9	0	24	400	0	0	5	5	0	Alive or dead of other cause	Alive or dead due to cancer
26377476	White	72	White	1936	December	White	1	2008	Esophagus	Unclassified	Esophagus	Esophagus	C15.4-Middle third of esophagus	154	8070	Poorly differentiated; Grade III	Positive histology	8070/3: Squamous cell carcinoma, NOS	Localized only	Localized	Blank(s)	Blank(s)	Blank(s)	Blank(s)	I	Blank(s)	T1	N0	M0	53	1 to 3 regional lymph nodes removed	Radiation prior to surgery	Surgery performed	Beam radiation	Yes	Blank(s)	Blank(s)	Blank(s)	3	0	55	300	0	0	5	5	0	Dead (attributable to this cancer dx)	Alive or dead due to cancer
26384004	White	79	White	1931	August	White	1	2010	Esophagus	Unclassified	Esophagus	Esophagus	C15.5-Lower third of esophagus	155	8070	Moderately differentiated; Grade II	Positive histology	8070/3: Squamous cell carcinoma, NOS	Localized only	Localized	IB	T1b	N0	M0	I	Blank(s)	T1	N0	M0	53	4 or more regional lymph nodes removed	No radiation and/or cancer-directed surgery	Surgery performed	None/Unknown	No/Unknown	Blank(s)	Blank(s)	Blank(s)	15	0	45	160	0	0	3	3	0	N/A not first tumor	N/A not first tumor
26394041	White	61	White	1947	March	White	1	2009	Esophagus	Unclassified	Esophagus	Esophagus	C15.5-Lower third of esophagus	155	8070	Poorly differentiated; Grade III	Positive histology	8070/3: Squamous cell carcinoma, NOS	Regional by direct extension only	Regional	Blank(s)	Blank(s)	Blank(s)	Blank(s)	IIA	Blank(s)	T3	N0	M0	53	1 to 3 regional lymph nodes removed	Radiation prior to surgery	Surgery performed	Beam radiation	Yes	Blank(s)	Blank(s)	Blank(s)	3	0	40	400	0	0	6	5	0	Dead (attributable to this cancer dx)	Alive or dead due to cancer
26398250	White	65	White	1944	June	White	1	2009	Esophagus	Unclassified	Esophagus	Esophagus	C15.4-Middle third of esophagus	154	8070	Moderately differentiated; Grade II	Positive histology	8070/3: Squamous cell carcinoma, NOS	Regional by both direct extension and lymph node involvement	Regional	Blank(s)	Blank(s)	Blank(s)	Blank(s)	III	Blank(s)	T3	N1	M0	53	4 or more regional lymph nodes removed	Radiation prior to surgery	Surgery performed	Beam radiation	Yes	Blank(s)	Blank(s)	Blank(s)	55	0	30	400	100	0	5	5	0	Dead (attributable to this cancer dx)	Alive or dead due to cancer
26408994	White	71	White	1937	September	White	0	2009	Esophagus	Unclassified	Esophagus	Esophagus	C15.4-Middle third of esophagus	154	8070	Moderately differentiated; Grade II	Positive histology	8070/3: Squamous cell carcinoma, NOS	Regional by direct extension only	Regional	Blank(s)	Blank(s)	Blank(s)	Blank(s)	IIA	Blank(s)	T3	N0	M0	53	4 or more regional lymph nodes removed	Radiation before and after surgery	Surgery performed	Beam radiation	Yes	Blank(s)	Blank(s)	Blank(s)	10	0	50	400	0	0	5	5	0	Dead (attributable to this cancer dx)	Alive or dead due to cancer
26409886	White	82	White	1926	September	White	1	2009	Esophagus	Unclassified	Esophagus	Esophagus	C15.4-Middle third of esophagus	154	8070	Well differentiated; Grade I	Positive histology	8070/3: Squamous cell carcinoma, NOS	Localized only	Localized	Blank(s)	Blank(s)	Blank(s)	Blank(s)	I	Blank(s)	T1	N0	M0	53	4 or more regional lymph nodes removed	No radiation and/or cancer-directed surgery	Surgery performed	None/Unknown	No/Unknown	Blank(s)	Blank(s)	Blank(s)	29	0	35	160	0	0	3	3	0	Alive or dead of other cause	Alive or dead due to cancer
26410458	White	57	White	1952	September	White	1	2009	Esophagus	Unclassified	Esophagus	Esophagus	C15.3-Upper third of esophagus	153	8070	Poorly differentiated; Grade III	Positive histology	8070/3: Squamous cell carcinoma, NOS	Regional lymph nodes involved only	Regional	Blank(s)	Blank(s)	Blank(s)	Blank(s)	UNK Stage	Blank(s)	TX	N1	M0	53	4 or more regional lymph nodes removed	Radiation prior to surgery	Surgery performed	Beam radiation	Yes	Blank(s)	Blank(s)	Blank(s)	5	0	999	999	220	0	6	5	0	Dead (attributable to this cancer dx)	Alive or dead due to cancer
26416290	White	62	White	1947	November	White	1	2009	Esophagus	Unclassified	Esophagus	Esophagus	C15.4-Middle third of esophagus	154	8070	Moderately differentiated; Grade II	Positive histology	8070/3: Squamous cell carcinoma, NOS	Localized only	Localized	Blank(s)	Blank(s)	Blank(s)	Blank(s)	IIA	Blank(s)	T2	N0	M0	53	4 or more regional lymph nodes removed	Radiation prior to surgery	Surgery performed	Beam radiation	Yes	Blank(s)	Blank(s)	Blank(s)	16	0	999	200	0	0	5	6	0	Dead (attributable to this cancer dx)	Alive or dead due to cancer
26428577	White	74	White	1935	January	White	0	2010	Esophagus	Unclassified	Esophagus	Esophagus	C15.4-Middle third of esophagus	154	8070	Moderately differentiated; Grade II	Positive histology	8070/3: Squamous cell carcinoma, NOS	Regional lymph nodes involved only	Regional	IIB	T2	N1	M0	IIB	Blank(s)	T2	N1	M0	53	4 or more regional lymph nodes removed	Radiation prior to surgery	Surgery performed	Beam radiation	Yes	Blank(s)	Blank(s)	Blank(s)	10	1	12	200	500	0	5	6	0	Alive or dead of other cause	Dead (attributable to causes other than this cancer dx)
26431986	White	54	White	1955	March	White	0	2010	Esophagus	Unclassified	Esophagus	Esophagus	C15.5-Lower third of esophagus	155	8070	Poorly differentiated; Grade III	Positive histology	8070/3: Squamous cell carcinoma, NOS	Localized only	Localized	IB	T1NOS	N0	M0	I	Blank(s)	T1	N0	M0	53	4 or more regional lymph nodes removed	Radiation prior to surgery	Surgery performed	Beam radiation	Yes	Blank(s)	Blank(s)	Blank(s)	6	0	25	300	0	0	5	5	0	Dead (attributable to this cancer dx)	Alive or dead due to cancer
26445327	White	61	White	1948	July	White	1	2010	Esophagus	Unclassified	Esophagus	Esophagus	C15.5-Lower third of esophagus	155	8051	Well differentiated; Grade I	Positive histology	8051/3: Verrucous carcinoma, NOS	Regional by both direct extension and lymph node involvement	Regional	IIIB	T3	N2	M0	III	Blank(s)	T3	N1	M0	50	4 or more regional lymph nodes removed	Radiation prior to surgery	Surgery performed	Beam radiation	Yes	Blank(s)	Blank(s)	Blank(s)	19	0	50	450	500	0	5	5	0	Alive or dead of other cause	Alive or dead due to cancer
26449405	White	72	White	1944	September	White	1	2016	Esophagus	Unclassified	Esophagus	Esophagus	C15.3-Upper third of esophagus	153	8070	Unknown	Positive histology	8070/3: Squamous cell carcinoma, NOS	Localized only	Localized	Blank(s)	Blank(s)	Blank(s)	Blank(s)	Blank(s)	Blank(s)	Blank(s)	Blank(s)	Blank(s)	20	None	No radiation and/or cancer-directed surgery	Surgery performed	None/Unknown	No/Unknown	Blank(s)	Blank(s)	999	0	98	Blank(s)	Blank(s)	Blank(s)	Blank(s)	Blank(s)	Blank(s)	Blank(s)	N/A not first tumor	N/A not first tumor
26452388	White	62	White	1948	July	White	1	2010	Esophagus	Unclassified	Esophagus	Esophagus	C15.5-Lower third of esophagus	155	8070	Poorly differentiated; Grade III	Positive histology	8070/3: Squamous cell carcinoma, NOS	Regional by direct extension only	Regional	UNK Stage	T3	NX	M0	UNK Stage	Blank(s)	T3	NX	M0	30	4 or more regional lymph nodes removed	Radiation prior to surgery	Surgery performed	Beam radiation	Yes	Blank(s)	Blank(s)	Blank(s)	4	0	90	400	999	0	5	5	1	Alive or dead of other cause	Alive or dead due to cancer
26454222	White	58	White	1951	August	White	0	2010	Esophagus	Unclassified	Esophagus	Esophagus	C15.5-Lower third of esophagus	155	8070	Unknown	Positive histology	8070/3: Squamous cell carcinoma, NOS	Regional lymph nodes involved only	Regional	IIB	T1NOS	N1	M0	IIB	Blank(s)	T1	N1	M0	53	4 or more regional lymph nodes removed	Radiation prior to surgery	Surgery performed	Beam radiation	Yes	Blank(s)	Blank(s)	Blank(s)	14	1	999	300	500	0	5	5	0	Alive or dead of other cause	Alive or dead due to cancer
26459003	White	71	White	1938	October	White	1	2010	Esophagus	Unclassified	Esophagus	Esophagus	C15.5-Lower third of esophagus	155	8070	Moderately differentiated; Grade II	Positive histology	8070/3: Squamous cell carcinoma, NOS	Regional by direct extension only	Regional	IIA	T3	N0	M0	IIA	Blank(s)	T3	N0	M0	53	4 or more regional lymph nodes removed	Radiation prior to surgery	Surgery performed	Beam radiation	Yes	Blank(s)	Blank(s)	Blank(s)	15	0	40	450	0	0	5	5	0	Alive or dead of other cause	Alive or dead due to cancer
26883060	White	63	White	1947	April	White	1	2011	Esophagus	Unclassified	Esophagus	Esophagus	C15.8-Overlapping lesion of esophagus	158	8070	Moderately differentiated; Grade II	Positive histology	8070/3: Squamous cell carcinoma, NOS	Localized only	Localized	IB	T1NOS	N0	M0	I	Blank(s)	T1	N0	M0	27	None	Radiation prior to surgery	Surgery performed	Beam radiation	Yes	Blank(s)	Blank(s)	Blank(s)	0	98	20	170	0	0	5	0	0	Dead (attributable to this cancer dx)	Alive or dead due to cancer
26889405	White	59	White	1956	May	White	1	2016	Esophagus	Unclassified	Esophagus	Esophagus	C15.4-Middle third of esophagus	154	8070	Moderately differentiated; Grade II	Positive histology	8070/3: Squamous cell carcinoma, NOS	Regional by both direct extension and lymph node involvement	Regional	Blank(s)	Blank(s)	Blank(s)	Blank(s)	Blank(s)	Blank(s)	Blank(s)	Blank(s)	Blank(s)	53	4 or more regional lymph nodes removed	Radiation prior to surgery	Surgery performed	Beam radiation	Yes	Blank(s)	Blank(s)	100	24	0	Blank(s)	Blank(s)	Blank(s)	Blank(s)	Blank(s)	Blank(s)	Blank(s)	N/A not first tumor	N/A not first tumor
26906372	White	63	White	1947	August	White	1	2011	Esophagus	Unclassified	Esophagus	Esophagus	C15.5-Lower third of esophagus	155	8070	Well differentiated; Grade I	Positive histology	8070/3: Squamous cell carcinoma, NOS	Regional by direct extension only	Regional	IB	T3	N0	M0	IIA	Blank(s)	T3	N0	M0	53	4 or more regional lymph nodes removed	No radiation and/or cancer-directed surgery	Surgery performed	None/Unknown	No/Unknown	Blank(s)	Blank(s)	Blank(s)	28	0	75	400	0	0	3	3	1	Alive or dead of other cause	Alive or dead due to cancer
26910593	White	71	White	1940	September	White	1	2012	Esophagus	Unclassified	Esophagus	Esophagus	C15.5-Lower third of esophagus	155	8070	Poorly differentiated; Grade III	Positive histology	8070/3: Squamous cell carcinoma, NOS	Regional by both direct extension and lymph node involvement	Regional	IIIA	T3	N1	M0	III	Blank(s)	T3	N1	M0	53	4 or more regional lymph nodes removed	Radiation prior to surgery	Surgery performed	Beam radiation	Yes	Blank(s)	Blank(s)	Blank(s)	9	1	70	450	500	0	5	5	0	N/A not first tumor	N/A not first tumor
26911022	White	62	White	1949	October	White	0	2011	Esophagus	Unclassified	Esophagus	Esophagus	C15.9-Esophagus, NOS	159	8070	Moderately differentiated; Grade II	Positive histology	8070/3: Squamous cell carcinoma, NOS	Localized only	Localized	IB	T1a	N0	M0	I	Blank(s)	T1	N0	M0	20	Biopsy or aspiration of regional lymph node, NOS	No radiation and/or cancer-directed surgery	Surgery performed	None/Unknown	No/Unknown	Blank(s)	Blank(s)	Blank(s)	95	0	5	120	0	0	3	1	0	Alive or dead of other cause	Alive or dead due to cancer
26912942	White	66	White	1945	November	White	0	2011	Esophagus	Unclassified	Esophagus	Esophagus	C15.4-Middle third of esophagus	154	8070	Moderately differentiated; Grade II	Positive histology	8070/3: Squamous cell carcinoma, NOS	Localized only	Localized	IIB	T2	N0	M0	IIA	Blank(s)	T2	N0	M0	53	4 or more regional lymph nodes removed	No radiation and/or cancer-directed surgery	Surgery performed	None/Unknown	No/Unknown	Blank(s)	Blank(s)	Blank(s)	22	0	28	200	0	0	3	3	0	Alive or dead of other cause	Dead (attributable to causes other than this cancer dx)
26913785	White	69	White	1942	November	White	1	2011	Esophagus	Unclassified	Esophagus	Esophagus	C15.4-Middle third of esophagus	154	8070	Moderately differentiated; Grade II	Positive histology	8070/3: Squamous cell carcinoma, NOS	Localized only	Localized	IB	T1a	N0	M0	I	Blank(s)	T1	N0	M0	27	None	No radiation and/or cancer-directed surgery	Surgery performed	None/Unknown	No/Unknown	Blank(s)	Blank(s)	Blank(s)	0	98	20	120	0	0	3	0	0	Alive or dead of other cause	Dead (attributable to causes other than this cancer dx)
26922641	White	69	White	1942	January	White	1	2012	Esophagus	Unclassified	Esophagus	Esophagus	C15.4-Middle third of esophagus	154	8070	Moderately differentiated; Grade II	Positive histology	8070/3: Squamous cell carcinoma, NOS	Regional by both direct extension and lymph node involvement	Regional	IIIA	T3	N1	M0	III	Blank(s)	T3	N1	M0	53	4 or more regional lymph nodes removed	Radiation prior to surgery	Surgery performed	Beam radiation	Yes	Blank(s)	Blank(s)	Blank(s)	4	0	21	400	100	0	5	5	0	Alive or dead of other cause	Alive or dead due to cancer
26923487	White	61	White	1950	February	White	1	2012	Esophagus	Unclassified	Esophagus	Esophagus	C15.4-Middle third of esophagus	154	8070	Poorly differentiated; Grade III	Positive histology	8070/3: Squamous cell carcinoma, NOS	Regional by both direct extension and lymph node involvement	Regional	IIIA	T3	N1	M0	III	Blank(s)	T3	N1	M0	40	4 or more regional lymph nodes removed	Radiation prior to surgery	Surgery performed	Beam radiation	Yes	Blank(s)	Blank(s)	Blank(s)	7	0	52	450	500	0	5	5	0	Dead (attributable to this cancer dx)	Alive or dead due to cancer
26927485	White	66	White	1946	March	White	1	2012	Esophagus	Unclassified	Esophagus	Esophagus	C15.4-Middle third of esophagus	154	8070	Moderately differentiated; Grade II	Positive histology	8070/3: Squamous cell carcinoma, NOS	Localized only	Localized	IIB	T2	N0	M0	IIA	Blank(s)	T2	N0	M0	53	4 or more regional lymph nodes removed	Radiation prior to surgery	Surgery performed	Beam radiation	Yes	Blank(s)	Blank(s)	Blank(s)	6	0	40	200	0	0	5	5	0	Alive or dead of other cause	Alive or dead due to cancer
26927893	White	81	White	1930	March	White	0	2012	Esophagus	Unclassified	Esophagus	Esophagus	C15.4-Middle third of esophagus	154	8070	Poorly differentiated; Grade III	Positive histology	8070/3: Squamous cell carcinoma, NOS	Regional lymph nodes involved only	Regional	IIB	T1NOS	N1	M0	IIB	Blank(s)	T1	N1	M0	53	4 or more regional lymph nodes removed	No radiation and/or cancer-directed surgery	Surgery performed	None/Unknown	No/Unknown	Blank(s)	Blank(s)	Blank(s)	20	1	50	170	100	0	3	3	0	Alive or dead of other cause	Alive or dead due to cancer
26930344	White	65	White	1947	April	White	1	2012	Esophagus	Unclassified	Esophagus	Esophagus	C15.4-Middle third of esophagus	154	8070	Moderately differentiated; Grade II	Positive histology	8070/3: Squamous cell carcinoma, NOS	Regional by both direct extension and lymph node involvement	Regional	IIIA	T3	N1	M0	III	Blank(s)	T3	N1	M0	53	4 or more regional lymph nodes removed	Radiation prior to surgery	Surgery performed	Beam radiation	Yes	Blank(s)	Blank(s)	Blank(s)	14	1	54	450	100	0	5	5	0	Dead (attributable to this cancer dx)	Alive or dead due to cancer
26939735	White	77	White	1935	June	White	0	2012	Esophagus	Unclassified	Esophagus	Esophagus	C15.5-Lower third of esophagus	155	8070	Poorly differentiated; Grade III	Positive histology	8070/3: Squamous cell carcinoma, NOS	Regional by both direct extension and lymph node involvement	Regional	IIIA	T3	N1	M0	III	Blank(s)	T3	N1	M0	53	4 or more regional lymph nodes removed	Radiation prior to surgery	Surgery performed	Beam radiation	Yes	Blank(s)	Blank(s)	Blank(s)	24	0	80	400	100	0	5	5	0	Alive or dead of other cause	Alive or dead due to cancer
26941980	Black	49	Black	1963	June	Black	1	2012	Esophagus	Unclassified	Esophagus	Esophagus	C15.4-Middle third of esophagus	154	8070	Moderately differentiated; Grade II	Positive histology	8070/3: Squamous cell carcinoma, NOS	Regional by both direct extension and lymph node involvement	Regional	IIIB	T3	N2	M0	III	Blank(s)	T3	N1	M0	53	1 to 3 regional lymph nodes removed	Radiation prior to surgery	Surgery performed	Beam radiation	Yes	Blank(s)	Blank(s)	Blank(s)	3	0	65	400	500	0	5	5	0	Dead (attributable to this cancer dx)	Alive or dead due to cancer
26949743	White	70	White	1942	August	White	1	2012	Esophagus	Unclassified	Esophagus	Esophagus	C15.5-Lower third of esophagus	155	8083	Poorly differentiated; Grade III	Positive histology	8083/3: Basaloid squamous cell carcinoma	Regional by direct extension only	Regional	IIA	T3	N0	M0	IIA	Blank(s)	T3	N0	M0	53	4 or more regional lymph nodes removed	Radiation prior to surgery	Surgery performed	Beam radiation	Yes	Blank(s)	Blank(s)	Blank(s)	23	0	70	400	0	0	5	5	0	Alive or dead of other cause	Alive or dead due to cancer
26952309	White	72	White	1939	October	White	0	2012	Esophagus	Unclassified	Esophagus	Esophagus	C15.5-Lower third of esophagus	155	8070	Poorly differentiated; Grade III	Positive histology	8070/3: Squamous cell carcinoma, NOS	Regional lymph nodes involved only	Regional	IIB	T2	N1	M0	IIB	Blank(s)	T2	N1	M0	53	4 or more regional lymph nodes removed	Radiation prior to surgery	Surgery performed	Beam radiation	Yes	Blank(s)	Blank(s)	Blank(s)	17	0	50	210	100	0	5	5	0	Alive or dead of other cause	Alive or dead due to cancer
26955638	White	54	White	1958	November	White	0	2012	Esophagus	Unclassified	Esophagus	Esophagus	C15.4-Middle third of esophagus	154	8070	Undifferentiated; anaplastic; Grade IV	Positive histology	8070/3: Squamous cell carcinoma, NOS	Regional lymph nodes involved only	Regional	IIB	T1b	N1	M0	IIB	Blank(s)	T1	N1	M0	53	4 or more regional lymph nodes removed	No radiation and/or cancer-directed surgery	Surgery performed	None/Unknown	Yes	Blank(s)	Blank(s)	Blank(s)	49	1	22	160	100	0	3	3	0	Alive or dead of other cause	Alive or dead due to cancer
26956805	White	50	White	1961	November	White	0	2012	Esophagus	Unclassified	Esophagus	Esophagus	C15.4-Middle third of esophagus	154	8070	Moderately differentiated; Grade II	Positive histology	8070/3: Squamous cell carcinoma, NOS	Regional lymph nodes involved only	Regional	IIB	T2	N1	M0	IIB	Blank(s)	T2	N1	M0	53	4 or more regional lymph nodes removed	Radiation prior to surgery	Surgery performed	Beam radiation	Yes	Blank(s)	Blank(s)	Blank(s)	25	0	30	210	500	0	5	5	1	Alive or dead of other cause	Alive or dead due to cancer
26958886	White	62	White	1953	June	White	1	2015	Esophagus	Unclassified	Esophagus	Esophagus	C15.5-Lower third of esophagus	155	8070	Moderately differentiated; Grade II	Positive histology	8070/3: Squamous cell carcinoma, NOS	Regional by both direct extension and lymph node involvement	Regional	IIIB	T3	N2	M0	III	Blank(s)	T3	N1	M0	53	4 or more regional lymph nodes removed	Radiation prior to surgery	Surgery performed	Beam radiation	Yes	Blank(s)	Blank(s)	Blank(s)	32	0	60	400	100	0	5	5	0	N/A not first tumor	N/A not first tumor
26959039	Black	49	Black	1963	December	Black	1	2012	Esophagus	Unclassified	Esophagus	Esophagus	C15.4-Middle third of esophagus	154	8070	Unknown	Positive histology	8070/3: Squamous cell carcinoma, NOS	Regional by both direct extension and lymph node involvement	Regional	IIIA	T3	N1	M0	III	Blank(s)	T3	N1	M0	53	4 or more regional lymph nodes removed	Radiation prior to surgery	Surgery performed	Beam radiation	Yes	Blank(s)	Blank(s)	Blank(s)	19	0	999	450	100	0	5	5	0	Alive or dead of other cause	Alive or dead due to cancer
26963948	White	61	White	1951	January	White	0	2013	Esophagus	Unclassified	Esophagus	Esophagus	C15.4-Middle third of esophagus	154	8070	Moderately differentiated; Grade II	Positive histology	8070/3: Squamous cell carcinoma, NOS	Regional by both direct extension and lymph node involvement	Regional	IIIA	T3	N1	M0	III	Blank(s)	T3	N1	M0	53	4 or more regional lymph nodes removed	Radiation prior to surgery	Surgery performed	Beam radiation	Yes	Blank(s)	Blank(s)	Blank(s)	23	1	998	400	100	0	5	6	0	Dead (attributable to this cancer dx)	Alive or dead due to cancer
26968529	White	69	White	1943	February	White	1	2013	Esophagus	Unclassified	Esophagus	Esophagus	C15.5-Lower third of esophagus	155	8070	Poorly differentiated; Grade III	Positive histology	8070/3: Squamous cell carcinoma, NOS	Regional by both direct extension and lymph node involvement	Regional	IIIB	T3	N2	M0	III	Blank(s)	T3	N1	M0	53	4 or more regional lymph nodes removed	Radiation prior to surgery	Surgery performed	Beam radiation	Yes	Blank(s)	Blank(s)	Blank(s)	15	5	85	400	100	0	6	6	0	Dead (attributable to this cancer dx)	Alive or dead due to cancer
26969386	White	72	White	1940	January	White	0	2013	Esophagus	Unclassified	Esophagus	Esophagus	C15.4-Middle third of esophagus	154	8070	Well differentiated; Grade I	Positive histology	8070/3: Squamous cell carcinoma, NOS	Regional lymph nodes involved only	Regional	IIB	T1b	N1	M0	IIB	Blank(s)	T1	N1	M0	53	4 or more regional lymph nodes removed	No radiation and/or cancer-directed surgery	Surgery performed	None/Unknown	Yes	Blank(s)	Blank(s)	Blank(s)	27	1	19	160	100	0	3	3	0	Alive or dead of other cause	Alive or dead due to cancer
26970670	Asian or Pacific Islander	64	Japanese	1948	February	Other (American Indian/AK Native, Asian/Pacific Islander)	1	2013	Esophagus	Unclassified	Esophagus	Esophagus	C15.4-Middle third of esophagus	154	8070	Moderately differentiated; Grade II	Positive histology	8070/3: Squamous cell carcinoma, NOS	Localized only	Localized	IB	T1b	N0	M0	I	Blank(s)	T1	N0	M0	53	4 or more regional lymph nodes removed	No radiation and/or cancer-directed surgery	Surgery performed	None/Unknown	No/Unknown	Blank(s)	Blank(s)	Blank(s)	39	0	12	160	0	0	3	3	0	Dead (attributable to this cancer dx)	Alive or dead due to cancer
26971145	Asian or Pacific Islander	56	Vietnamese (1988+)	1956	February	Other (American Indian/AK Native, Asian/Pacific Islander)	1	2013	Esophagus	Unclassified	Esophagus	Esophagus	C15.4-Middle third of esophagus	154	8070	Moderately differentiated; Grade II	Positive histology	8070/3: Squamous cell carcinoma, NOS	Regional lymph nodes involved only	Regional	IIIA	T2	N2	M0	IIB	Blank(s)	T2	N1	M0	53	4 or more regional lymph nodes removed	Radiation prior to surgery	Surgery performed	Beam radiation	Yes	Blank(s)	Blank(s)	Blank(s)	22	95	999	210	500	0	5	5	0	Dead (attributable to this cancer dx)	Alive or dead due to cancer
26980711	White	65	White	1948	May	White	0	2013	Esophagus	Unclassified	Esophagus	Esophagus	C15.5-Lower third of esophagus	155	8070	Moderately differentiated; Grade II	Positive histology	8070/3: Squamous cell carcinoma, NOS	Regional lymph nodes involved only	Regional	IIB	T2	N1	M0	IIB	Blank(s)	T2	N1	M0	53	4 or more regional lymph nodes removed	Radiation prior to surgery	Surgery performed	Beam radiation	Yes	Blank(s)	Blank(s)	Blank(s)	27	0	80	200	100	0	5	5	0	Alive or dead of other cause	Alive or dead due to cancer
26984073	White	78	White	1935	June	White	1	2013	Esophagus	Unclassified	Esophagus	Esophagus	C15.5-Lower third of esophagus	155	8070	Moderately differentiated; Grade II	Positive histology	8070/3: Squamous cell carcinoma, NOS	Localized only	Localized	IB	T1b	N0	M0	I	Blank(s)	T1	N0	M0	30	4 or more regional lymph nodes removed	No radiation and/or cancer-directed surgery	Surgery performed	None/Unknown	No/Unknown	Blank(s)	Blank(s)	Blank(s)	20	0	25	160	0	0	3	3	0	Alive or dead of other cause	Alive or dead due to cancer
26984595	White	55	White	1958	June	White	1	2013	Esophagus	Unclassified	Esophagus	Esophagus	C15.4-Middle third of esophagus	154	8070	Moderately differentiated; Grade II	Positive histology	8070/3: Squamous cell carcinoma, NOS	Regional by both direct extension and lymph node involvement	Regional	IIIA	T3	N1	M0	III	Blank(s)	T3	N1	M0	52	4 or more regional lymph nodes removed	Radiation prior to surgery	Surgery performed	Beam radiation	Yes	Blank(s)	Blank(s)	Blank(s)	22	0	68	450	500	0	5	5	0	Alive or dead of other cause	Alive or dead due to cancer
26986310	White	87	White	1926	May	White	0	2013	Esophagus	Unclassified	Esophagus	Esophagus	C15.5-Lower third of esophagus	155	8070	Moderately differentiated; Grade II	Positive histology	8070/3: Squamous cell carcinoma, NOS	Localized only	Localized	IB	T1NOS	N0	M0	I	Blank(s)	T1	N0	M0	27	None	No radiation and/or cancer-directed surgery	Surgery performed	None/Unknown	No/Unknown	Blank(s)	Blank(s)	Blank(s)	0	98	4	170	0	0	3	0	0	Alive or dead of other cause	Alive or dead due to cancer
26989745	Black	63	Black	1949	July	Black	1	2013	Esophagus	Unclassified	Esophagus	Esophagus	C15.4-Middle third of esophagus	154	8070	Moderately differentiated; Grade II	Positive histology	8070/3: Squamous cell carcinoma, NOS	Regional by both direct extension and lymph node involvement	Regional	IIIA	T3	N1	M0	III	Blank(s)	T3	N1	M0	53	4 or more regional lymph nodes removed	Radiation prior to surgery	Surgery performed	Beam radiation	Yes	Blank(s)	Blank(s)	Blank(s)	14	0	70	400	100	0	5	5	0	Alive or dead of other cause	Alive or dead due to cancer
26993707	White	63	White	1951	April	White	0	2015	Esophagus	Unclassified	Esophagus	Esophagus	C15.5-Lower third of esophagus	155	8070	Moderately differentiated; Grade II	Positive histology	8070/3: Squamous cell carcinoma, NOS	Localized only	Localized	IB	T1b	N0	M0	I	Blank(s)	T1	N0	M0	30	4 or more regional lymph nodes removed	No radiation and/or cancer-directed surgery	Surgery performed	None/Unknown	No/Unknown	Blank(s)	Blank(s)	Blank(s)	20	0	12	160	0	0	3	3	0	N/A not first tumor	N/A not first tumor
26998366	White	46	White	1966	September	White	0	2013	Esophagus	Unclassified	Esophagus	Esophagus	C15.1-Thoracic esophagus	151	8070	Moderately differentiated; Grade II	Positive histology	8070/3: Squamous cell carcinoma, NOS	Regional by direct extension only	Regional	IIB	T3	N0	M0	IIA	Blank(s)	T3	N0	M0	50	4 or more regional lymph nodes removed	Radiation prior to surgery	Surgery performed	Beam radiation	Yes	Blank(s)	Blank(s)	Blank(s)	21	0	30	400	0	0	3	3	0	Alive or dead of other cause	Alive or dead due to cancer
27000517	White	54	White	1958	September	White	1	2013	Esophagus	Unclassified	Esophagus	Esophagus	C15.3-Upper third of esophagus	153	8070	Poorly differentiated; Grade III	Positive histology	8070/3: Squamous cell carcinoma, NOS	Regional by direct extension only	Regional	IIIC	T4b	N0	M0	III	Blank(s)	T4	N0	M0	30	4 or more regional lymph nodes removed	No radiation and/or cancer-directed surgery	Surgery performed	None/Unknown	No/Unknown	Blank(s)	Blank(s)	Blank(s)	5	0	40	730	0	0	3	3	0	N/A not first tumor	N/A not first tumor
27005241	White	78	White	1938	August	White	0	2016	Esophagus	Unclassified	Esophagus	Esophagus	C15.4-Middle third of esophagus	154	8070	Moderately differentiated; Grade II	Positive histology	8070/3: Squamous cell carcinoma, NOS	Localized only	Localized	Blank(s)	Blank(s)	Blank(s)	Blank(s)	Blank(s)	Blank(s)	Blank(s)	Blank(s)	Blank(s)	30	None	Radiation after surgery	Surgery performed	Beam radiation	Yes	Blank(s)	Blank(s)	6	0	98	Blank(s)	Blank(s)	Blank(s)	Blank(s)	Blank(s)	Blank(s)	Blank(s)	N/A not first tumor	N/A not first tumor
27009138	White	71	White	1942	December	White	0	2013	Esophagus	Unclassified	Esophagus	Esophagus	C15.5-Lower third of esophagus	155	8070	Well differentiated; Grade I	Positive histology	8070/3: Squamous cell carcinoma, NOS	Localized only	Localized	IA	T1a	N0	M0	I	Blank(s)	T1	N0	M0	53	4 or more regional lymph nodes removed	No radiation and/or cancer-directed surgery	Surgery performed	None/Unknown	No/Unknown	Blank(s)	Blank(s)	Blank(s)	17	0	28	120	0	0	3	3	1	Alive or dead of other cause	Alive or dead due to cancer
27012036	White	62	White	1951	December	White	0	2013	Esophagus	Unclassified	Esophagus	Esophagus	C15.5-Lower third of esophagus	155	8070	Moderately differentiated; Grade II	Positive histology	8070/3: Squamous cell carcinoma, NOS	Regional by both direct extension and lymph node involvement	Regional	IIIC	T4b	N1	M0	III	Blank(s)	T4	N1	M0	53	4 or more regional lymph nodes removed	Radiation prior to surgery	Surgery performed	Beam radiation	Yes	Blank(s)	Blank(s)	Blank(s)	18	2	40	730	100	0	6	6	0	Dead (attributable to this cancer dx)	Alive or dead due to cancer
27013003	Asian or Pacific Islander	70	Other Asian (1991+)	1943	January	Other (American Indian/AK Native, Asian/Pacific Islander)	1	2014	Esophagus	Unclassified	Esophagus	Esophagus	C15.4-Middle third of esophagus	154	8070	Moderately differentiated; Grade II	Positive histology	8070/3: Squamous cell carcinoma, NOS	Regional by both direct extension and lymph node involvement	Regional	IIIA	T3	N1	M0	III	Blank(s)	T3	N1	M0	53	4 or more regional lymph nodes removed	Surgery both before and after radiation	Surgery performed	Beam radiation	Yes	Blank(s)	Blank(s)	Blank(s)	97	0	31	450	100	0	5	5	0	Dead (attributable to this cancer dx)	Alive or dead due to cancer
27014819	Asian or Pacific Islander	51	Chinese	1962	February	Other (American Indian/AK Native, Asian/Pacific Islander)	1	2014	Esophagus	Unclassified	Esophagus	Esophagus	C15.5-Lower third of esophagus	155	8071	Moderately differentiated; Grade II	Positive histology	8071/3: Squamous cell carcinoma, keratinizing, NOS	Regional by both direct extension and lymph node involvement	Regional	IIIA	T3	N1	M0	III	Blank(s)	T3	N1	M0	53	4 or more regional lymph nodes removed	Radiation prior to surgery	Surgery performed	Beam radiation	Yes	Blank(s)	Blank(s)	Blank(s)	10	2	60	400	100	0	5	6	0	Alive or dead of other cause	Dead (attributable to causes other than this cancer dx)
27026712	White	59	White	1954	May	White	0	2014	Esophagus	Unclassified	Esophagus	Esophagus	C15.5-Lower third of esophagus	155	8071	Moderately differentiated; Grade II	Positive histology	8071/3: Squamous cell carcinoma, keratinizing, NOS	Distant site(s)/node(s) involved	Distant	IIIB	T3	N2	M0	III	Blank(s)	T3	N1	M0	53	4 or more regional lymph nodes removed	Radiation prior to surgery	Surgery performed	Beam radiation	Yes	Blank(s)	Blank(s)	Blank(s)	19	0	50	400	305	0	5	5	0	Alive or dead of other cause	Alive or dead due to cancer
27030022	White	62	White	1952	May	White	0	2014	Esophagus	Unclassified	Esophagus	Esophagus	C15.5-Lower third of esophagus	155	8070	Unknown	Positive histology	8070/3: Squamous cell carcinoma, NOS	Localized only	Localized	IA	T1NOS	N0	M0	I	Blank(s)	T1	N0	M0	27	None	No radiation and/or cancer-directed surgery	Surgery performed	None/Unknown	No/Unknown	Blank(s)	Blank(s)	Blank(s)	0	98	999	170	0	0	3	0	0	Alive or dead of other cause	Alive or dead due to cancer
27434016	White	72	White	1942	July	White	0	2014	Esophagus	Unclassified	Esophagus	Esophagus	C15.4-Middle third of esophagus	154	8070	Moderately differentiated; Grade II	Positive histology	8070/3: Squamous cell carcinoma, NOS	Regional by both direct extension and lymph node involvement	Regional	IIIA	T3	N1	M0	III	Blank(s)	T3	N1	M0	53	4 or more regional lymph nodes removed	Radiation after surgery	Surgery performed	Beam radiation	Yes	Blank(s)	Blank(s)	Blank(s)	23	1	37	400	100	0	3	3	0	Alive or dead of other cause	Alive or dead due to cancer
27435751	Black	84	Black	1929	August	Black	0	2014	Esophagus	Unclassified	Esophagus	Esophagus	C15.4-Middle third of esophagus	154	8070	Moderately differentiated; Grade II	Positive histology	8070/3: Squamous cell carcinoma, NOS	Localized only	Localized	IB	T1b	N0	M0	I	Blank(s)	T1	N0	M0	27	None	No radiation and/or cancer-directed surgery	Surgery performed	None/Unknown	No/Unknown	Blank(s)	Blank(s)	Blank(s)	0	98	2	160	0	0	3	1	0	Alive or dead of other cause	Alive or dead due to cancer
27437209	White	55	White	1958	July	White	0	2014	Esophagus	Unclassified	Esophagus	Esophagus	C15.4-Middle third of esophagus	154	8071	Moderately differentiated; Grade II	Positive histology	8071/3: Squamous cell carcinoma, keratinizing, NOS	Localized only	Localized	IB	T1b	N0	M0	I	Blank(s)	T1	N0	M0	53	4 or more regional lymph nodes removed	No radiation and/or cancer-directed surgery	Surgery performed	None/Unknown	No/Unknown	Blank(s)	Blank(s)	Blank(s)	5	0	18	160	0	0	3	3	0	N/A not first tumor	N/A not first tumor
27438891	White	57	White	1957	September	White	1	2014	Esophagus	Unclassified	Esophagus	Esophagus	C15.5-Lower third of esophagus	155	8070	Well differentiated; Grade I	Positive histology	8070/3: Squamous cell carcinoma, NOS	Regional by direct extension only	Regional	IB	T3	N0	M0	IIA	Blank(s)	T3	N0	M0	53	4 or more regional lymph nodes removed	Radiation prior to surgery	Surgery performed	Beam radiation	Yes	Blank(s)	Blank(s)	Blank(s)	15	0	45	400	0	0	5	5	0	Alive or dead of other cause	Alive or dead due to cancer
27442776	White	67	White	1947	September	White	0	2014	Esophagus	Unclassified	Esophagus	Esophagus	C15.4-Middle third of esophagus	154	8070	Poorly differentiated; Grade III	Positive histology	8070/3: Squamous cell carcinoma, NOS	Regional by both direct extension and lymph node involvement	Regional	IIIA	T3	N1	M0	III	Blank(s)	T3	N1	M0	53	4 or more regional lymph nodes removed	Radiation prior to surgery	Surgery performed	Beam radiation	Yes	Blank(s)	Blank(s)	Blank(s)	7	0	35	450	100	0	5	5	0	Alive or dead of other cause	Alive or dead due to cancer
27445401	White	63	White	1951	June	White	0	2015	Esophagus	Unclassified	Esophagus	Esophagus	C15.3-Upper third of esophagus	153	8070	Moderately differentiated; Grade II	Positive histology	8070/3: Squamous cell carcinoma, NOS	Localized only	Localized	IB	T1b	N0	M0	I	Blank(s)	T1	N0	M0	27	None	Radiation after surgery	Surgery performed	Beam radiation	Yes	Blank(s)	Blank(s)	Blank(s)	0	98	2	160	0	0	1	0	0	N/A not first tumor	N/A not first tumor
27449610	White	69	White	1945	October	White	1	2014	Esophagus	Unclassified	Esophagus	Esophagus	C15.5-Lower third of esophagus	155	8071	Moderately differentiated; Grade II	Positive histology	8071/3: Squamous cell carcinoma, keratinizing, NOS	Regional by direct extension only	Regional	IIA	T3	N0	M0	IIA	Blank(s)	T3	N0	M0	53	4 or more regional lymph nodes removed	Radiation prior to surgery	Surgery performed	Beam radiation	Yes	Blank(s)	Blank(s)	Blank(s)	24	0	70	450	0	0	5	5	0	Alive or dead of other cause	Alive or dead due to cancer
27452484	White	68	White	1946	December	White	0	2014	Esophagus	Unclassified	Esophagus	Esophagus	C15.4-Middle third of esophagus	154	8070	Moderately differentiated; Grade II	Positive histology	8070/3: Squamous cell carcinoma, NOS	Localized only	Localized	IB	T1b	N0	M0	I	Blank(s)	T1	N0	M0	53	4 or more regional lymph nodes removed	Surgery both before and after radiation	Surgery performed	Beam radiation	Yes	Blank(s)	Blank(s)	Blank(s)	21	0	30	160	0	0	5	5	0	Alive or dead of other cause	Alive or dead due to cancer
27454795	White	56	White	1958	January	White	1	2015	Esophagus	Unclassified	Esophagus	Esophagus	C15.5-Lower third of esophagus	155	8070	Poorly differentiated; Grade III	Positive histology	8070/3: Squamous cell carcinoma, NOS	Localized only	Localized	IB	T1b	N0	M0	I	Blank(s)	T1	N0	M0	53	4 or more regional lymph nodes removed	Radiation prior to surgery	Surgery performed	Beam radiation	Yes	Blank(s)	Blank(s)	Blank(s)	18	0	18	160	0	0	5	5	0	Alive or dead of other cause	Alive or dead due to cancer
27460740	White	63	White	1951	January	White	1	2015	Esophagus	Unclassified	Esophagus	Esophagus	C15.3-Upper third of esophagus	153	8070	Poorly differentiated; Grade III	Positive histology	8070/3: Squamous cell carcinoma, NOS	Regional lymph nodes involved only	Regional	IIB	T2	N1	M0	IIB	Blank(s)	T2	N1	M0	27	None	Radiation after surgery	Surgery performed	Beam radiation	Yes	Blank(s)	Blank(s)	Blank(s)	0	98	999	200	100	0	3	0	0	Alive or dead of other cause	Alive or dead due to cancer
27461788	White	87	White	1928	July	White	0	2015	Esophagus	Unclassified	Esophagus	Esophagus	C15.5-Lower third of esophagus	155	8070	Poorly differentiated; Grade III	Positive histology	8070/3: Squamous cell carcinoma, NOS	Localized only	Localized	IIA	T2	N0	M0	IIA	Blank(s)	T2	N0	M0	50	4 or more regional lymph nodes removed	No radiation and/or cancer-directed surgery	Surgery performed	None/Unknown	No/Unknown	Blank(s)	Blank(s)	Blank(s)	28	0	55	200	0	0	3	3	0	N/A not first tumor	N/A not first tumor
27463893	White	64	White	1950	February	White	1	2015	Esophagus	Unclassified	Esophagus	Esophagus	C15.3-Upper third of esophagus	153	8070	Unknown	Positive histology	8070/3: Squamous cell carcinoma, NOS	Regional by both direct extension and lymph node involvement	Regional	IIIC	T4NOS	N2	M0	III	Blank(s)	T4	N1	M0	53	4 or more regional lymph nodes removed	Radiation prior to surgery	Surgery performed	Beam radiation	No/Unknown	Blank(s)	Blank(s)	Blank(s)	12	0	46	815	500	0	5	5	1	N/A not first tumor	N/A not first tumor
27466146	Asian or Pacific Islander	61	Asian Indian (2010+)	1954	April	Other (American Indian/AK Native, Asian/Pacific Islander)	1	2015	Esophagus	Unclassified	Esophagus	Esophagus	C15.4-Middle third of esophagus	154	8070	Moderately differentiated; Grade II	Positive histology	8070/3: Squamous cell carcinoma, NOS	Regional by both direct extension and lymph node involvement	Regional	IIIA	T3	N1	M0	III	Blank(s)	T3	N1	M0	54	4 or more regional lymph nodes removed	Radiation prior to surgery	Surgery performed	Beam radiation	Yes	Blank(s)	Blank(s)	Blank(s)	26	0	40	400	500	0	5	5	0	Alive or dead of other cause	Alive or dead due to cancer
27473238	White	71	White	1944	May	White	1	2015	Esophagus	Unclassified	Esophagus	Esophagus	C15.4-Middle third of esophagus	154	8072	Moderately differentiated; Grade II	Positive histology	8072/3: Squamous cell carcinoma, large cell, nonkeratinizing, NOS	Regional lymph nodes involved only	Regional	IIB	T2	N1	M0	IIB	Blank(s)	T2	N1	M0	30	4 or more regional lymph nodes removed	Radiation prior to surgery	Surgery performed	Beam radiation	Yes	Blank(s)	Blank(s)	Blank(s)	10	0	30	210	500	0	5	5	0	Alive or dead of other cause	Dead (attributable to causes other than this cancer dx)
27482113	White	57	White	1958	July	White	0	2015	Esophagus	Unclassified	Esophagus	Esophagus	C15.4-Middle third of esophagus	154	8070	Moderately differentiated; Grade II	Positive histology	8070/3: Squamous cell carcinoma, NOS	Localized only	Localized	IIB	T2	N0	M0	IIA	Blank(s)	T2	N0	M0	53	4 or more regional lymph nodes removed	Radiation prior to surgery	Surgery performed	Beam radiation	Yes	Blank(s)	Blank(s)	Blank(s)	12	0	10	200	0	0	5	5	0	Alive or dead of other cause	Alive or dead due to cancer
27491472	Asian or Pacific Islander	52	Chinese	1963	September	Other (American Indian/AK Native, Asian/Pacific Islander)	1	2015	Esophagus	Unclassified	Esophagus	Esophagus	C15.4-Middle third of esophagus	154	8070	Unknown	Positive histology	8070/3: Squamous cell carcinoma, NOS	Regional by both direct extension and lymph node involvement	Regional	IIIA	T3	N1	M0	III	Blank(s)	T3	N1	M0	53	4 or more regional lymph nodes removed	Radiation prior to surgery	Surgery performed	Beam radiation	Yes	Blank(s)	Blank(s)	Blank(s)	19	1	50	400	100	0	5	6	0	Alive or dead of other cause	Alive or dead due to cancer
[truncated: 1,445 more rows]
[truncated: 8 more columns]

## Sheet: REGIONAL NODES EXAMINED
REGIONAL NODES EXAMINED										TUMOR SIZE
